# Supplementary material for: Comparative transcriptome analysis of resistant and susceptible wheat in response to Rhizoctonia cerealis
Source: BMC Plant Biol. 2022 May 10;22:235. doi: 10.1186/s12870-022-03584-y (PMC9087934; doi:10.1186/s12870-022-03584-y)
Supplement: Supplementary file 1 — Additional file 1: Table S1. [file 12870_2022_3584_MOESM1_ESM.xlsx]

## Sheet: TableS1-1
TableS1-1 Differentially expressed genes identified of 7182 at 36dpi
gene_id	gene_description
TraesCS6B02G450000	Major intrinsic protein
novel.8707	PF00385:Chromo (CHRromatin Organisation MOdifier) domain|PF00665:Integrase core domain|PF03732:Retrotransposon gag protein|PF00078:Reverse transcriptase (RNA-dependent DNA polymerase)|PF08284:Retroviral aspartyl protease
TraesCS7A02G003900	Acyl-CoA dehydrogenase/oxidase C-terminal
TraesCS5B02G059200	Basic leucine-zipper, C-terminal
TraesCS6D02G315900	DENN domain
TraesCS5D02G068800	Basic leucine-zipper, C-terminal
TraesCS5A02G057500	Basic leucine-zipper, C-terminal
novel.813	-
TraesCS7B02G245300	Nucleic acid-binding, OB-fold
TraesCS4A02G163000	Peptidase C19, ubiquitin carboxyl-terminal hydrolase
novel.11274	-
novel.1652	-
novel.6195	-
novel.5774	-
TraesCS6A02G036600	-
TraesCS6B02G460100	PH domain-like
TraesCS5B02G408400	Cold-regulated 413 protein
TraesCS6D02G026400	Glycosyl hydrolase family 32, N-terminal
TraesCS4A02G471500	Aspartic peptidase domain
novel.10419	PF14569:Zinc-binding RING-finger
TraesCS4A02G127700	Endoplasmic reticulum vesicle transporter, C-terminal
novel.11374	-
TraesCS4A02G307500	Protein kinase-like domain
TraesCS6B02G050900	Protein kinase-like domain
TraesCS7A02G002000	Jas TPL-binding domain
novel.5482	-
TraesCS6B02G028600	2-oxoacid dehydrogenase acyltransferase, catalytic domain
TraesCS6A02G022600	2-oxoacid dehydrogenase acyltransferase, catalytic domain
TraesCS2B02G053600	2-oxoacid dehydrogenase acyltransferase, catalytic domain
TraesCS6A02G231300	Lipocalin/cytosolic fatty-acid binding domain
TraesCS5A02G320300	CheY-like superfamily
novel.2858	PF00753:Metallo-beta-lactamase superfamily|PF05970:PIF1-like helicase|PF14214:Helitron helicase-like domain at N-terminus
novel.10232	-
novel.8016	PF00134:Cyclin, N-terminal domain
TraesCS5A02G261500	Domain of unknown function DUF1664
TraesCS2A02G235500	Small GTPase superfamily, ARF/SAR type
novel.4171	PF01426:BAH domain
TraesCS6B02G428300	NB-ARC
novel.4688	PF09532:FDF domain|PF12701:Scd6-like Sm domain
TraesCS2D02G592100	Cation/H+ exchanger
novel.5101	-
TraesCS5D02G354400	FAD/NAD(P)-binding domain
novel.7380	-
TraesCS4A02G112800	Gamma interferon inducible lysosomal thiol reductase GILT
TraesCS3B02G096600	Metallo-dependent phosphatase-like
TraesCS6D02G181100	Cyclic nucleotide-binding-like
TraesCS1A02G076100	Nitrogen regulatory protein PII
novel.379	-
TraesCS5D02G326200	CheY-like superfamily
TraesCS1B02G429200	Uncharacterised protein family Ycf23
novel.11661	-
novel.11711	PF04782:Protein of unknown function (DUF632)
TraesCS5A02G262500	-
TraesCS5B02G305500	UDP-glucuronosyl/UDP-glucosyltransferase
TraesCS7A02G017600	Homeobox domain-like
TraesCS6A02G045300	NAD(P)-binding domain
novel.8310	-
TraesCS3B02G000200	Domain of unknown function DUF3506
TraesCS1A02G035800	-
novel.12085	-
TraesCS5B02G320500	CheY-like superfamily
novel.9741	-
TraesCS5D02G386500	Myc-type, basic helix-loop-helix (bHLH) domain
TraesCS4A02G090200	Haem peroxidase
TraesCS2A02G464300	RNA recognition motif domain
TraesCS5B02G080800	F-box domain
novel.11463	-
TraesCS6B02G084400	Ribose 5-phosphate isomerase, type A
TraesCS2B02G396800	Major intrinsic protein
TraesCS3D02G128800	Alpha/Beta hydrolase fold
novel.6156	PF00931:NB-ARC domain|PF13962:Domain of unknown function
TraesCS6D02G026500	Glycosyl hydrolase family 32, N-terminal
novel.1804	-
TraesCS2A02G435000	EF-hand domain pair
TraesCS5B02G109600	-
TraesCS5A02G262800	-
TraesCS4A02G010300	Tubulin-tyrosine ligase/Tubulin polyglutamylase
TraesCS6D02G218200	HNH endonuclease
novel.10844	-
TraesCS6A02G004500	Protein kinase-like domain
TraesCS2D02G586200	Thioredoxin-like fold
TraesCS6A02G286400	CCT domain
TraesCS6D02G293200	Transcription factor, K-box
TraesCS6B02G130900	Aspartyl/Glutamyl-tRNA(Gln) amidotransferase, subunit B/E, catalytic
TraesCS5A02G249000	Homeobox domain-like
TraesCS2A02G451300	P-loop containing nucleoside triphosphate hydrolase
novel.8189	-
novel.1737	PF03101:FAR1 DNA-binding domain|PF10551:MULE transposase domain
TraesCS2B02G054700	Histidine phosphatase superfamily
TraesCS1A02G020500	Actin family
TraesCS2D02G579000	Alpha-ketoglutarate-dependent dioxygenase AlkB-like
novel.2751	-
TraesCS5A02G348200	FAD/NAD(P)-binding domain
TraesCS3B02G594300	Homeobox domain-like
novel.2409	-
TraesCS2A02G562200	Cytochrome P450
novel.2244	-
TraesCS6B02G451100	Peptidase A22B, signal peptide peptidase
TraesCS2D02G589600	Glutathione S-transferase, C-terminal-like
novel.10440	-
novel.106	PF00855:PWWP domain|PF05964:F/Y-rich N-terminus
TraesCS6D02G232600	Chaperone DnaJ, C-terminal
TraesCS4A02G445000	SGNH hydrolase-type esterase domain
TraesCS2D02G326900	Aldehyde dehydrogenase domain
TraesCS3B02G601100	Metallothionein, family 15, plant
novel.2090	PF13960:Domain of unknown function (DUF4218)|PF02992:Transposase family tnp2|PF13952:Domain of unknown function (DUF4216)|PF13963:Transposase-associated domain
novel.11218	-
novel.12686	PF03283:Pectinacetylesterase
TraesCS6B02G315400	CCT domain
TraesCS5B02G352900	Bromodomain
TraesCS7B02G008300	TPMT family
TraesCS1D02G440900	RNA polymerase sigma factor, region 2
TraesCS7B02G203800	Protein kinase-like domain
novel.9561	PF03017:TNP1/EN/SPM transposase
TraesCS4A02G233600	Protein of unknown function DUF1685
novel.9461	-
novel.3969	-
novel.5708	-
novel.8759	PF02984:Cyclin, C-terminal domain
novel.7195	-
TraesCS6A02G047600	Haem peroxidase
TraesCS6B02G452200	-
TraesCS6D02G255600	-
TraesCS2B02G054400	Peptidase S24/S26A/S26B/S26C
TraesCS1A02G290100	-
TraesCS2B02G541300	-
novel.8292	PF08646:Replication factor-A C terminal domain
TraesCS6B02G079400	Target SNARE coiled-coil homology domain
TraesCS6B02G451200	Phosphatidylinositol-4-phosphate 5-kinase, core
TraesCS5B02G059000	Protein kinase-like domain
TraesCS6B02G473000	Peptidase M3A/M3B catalytic domain
TraesCS5D02G399100	Glycoside hydrolase superfamily
novel.10077	-
TraesCS2A02G513100	-
TraesCS1A02G021100	Transferase
novel.4293	-
novel.412	PF05970:PIF1-like helicase|PF14214:Helitron helicase-like domain at N-terminus
TraesCS2A02G513200	-
TraesCS2A02G258200	Piwi domain
novel.9995	-
TraesCS4B02G233300	Cation efflux protein
TraesCS6A02G389100	NAD(P)-binding domain
novel.9021	-
TraesCS4A02G020100	Major facilitator superfamily domain
TraesCS6B02G450200	Major intrinsic protein
TraesCS4D02G166000	-
novel.8115	-
TraesCS2D02G578600	Tetratricopeptide-like helical domain
TraesCS6D02G186900	Protein kinase-like domain
TraesCS6A02G046300	-
TraesCS7B02G169800	Haem peroxidase
TraesCS6B02G002800	Mss4-like
TraesCS4A02G472000	NB-ARC
TraesCS2A02G576600	DnaJ domain
novel.3091	-
TraesCS4A02G344900	Band 7 domain
TraesCS2D02G117800	DNA-directed DNA polymerase, family B, multifunctional domain
TraesCS5B02G420100	Brix domain
TraesCS7A02G525400	Uncharacterised protein family UPF0047
TraesCS5A02G349500	RWP-RK domain
TraesCS6A02G163700	Inositol monophosphatase-like
TraesCS2D02G039900	Amidase signature domain
TraesCS7B02G008900	P-loop containing nucleoside triphosphate hydrolase
TraesCS6B02G307400	Translation initiation factor, beta propellor-like domain
novel.5233	-
TraesCS5B02G380200	Myc-type, basic helix-loop-helix (bHLH) domain
novel.9877	-
TraesCS6B02G109300	-
novel.1778	-
novel.12788	PF13966:zinc-binding in reverse transcriptase
novel.12535	-
TraesCS2D02G565100	Mlo-related protein
TraesCS3B02G290300	P-loop containing nucleoside triphosphate hydrolase
TraesCS6A02G374100	UbiB domain
novel.5405	-
novel.9177	-
novel.9147	-
novel.11524	-
TraesCS3B02G328700	Oxoglutarate/iron-dependent dioxygenase
TraesCS3B02G597900	Peptidase C13, legumain
TraesCS6B02G312900	Chlorophyll A-B binding protein
TraesCS7B02G149100	Cation/H+ exchanger
TraesCS1D02G275700	Glycoside hydrolase family 17
TraesCS4A02G447600	P-loop containing nucleoside triphosphate hydrolase
TraesCS7B02G097800	-
novel.2152	-
TraesCS6B02G031700	Glycosyl hydrolase family 32, N-terminal
TraesCS1A02G019000	V-ATPase proteolipid subunit C-like domain
TraesCS4A02G109100	Rhodanese-like domain
novel.9941	-
novel.2281	PF04424:MINDY deubiquitinase
TraesCS7B02G007200	-
novel.3080	PF00168:C2 domain|PF00069:Protein kinase domain
novel.10041	-
novel.1443	-
novel.10847	PF00069:Protein kinase domain
novel.2416	-
TraesCS5D02G027700	Zinc finger, GATA-type
novel.11730	-
novel.4141	-
TraesCS4D02G328200	F-box domain
TraesCS6A02G147800	Peptidase C12, ubiquitin carboxyl-terminal hydrolase
novel.12540	PF00078:Reverse transcriptase (RNA-dependent DNA polymerase)|PF03732:Retrotransposon gag protein
TraesCS3A02G107200	Zinc finger, CCCH-type
TraesCS4A02G096900	Protein kinase-like domain
TraesCS6B02G463000	C2 domain
TraesCS5D02G087700	Glycoside hydrolase, family 79
novel.5881	-
novel.9466	PF07992:Pyridine nucleotide-disulphide oxidoreductase
TraesCS6B02G365000	Aminoacyl-tRNA synthetase, class II (G/ P/ S/T)
novel.7405	-
TraesCS6B02G273400	Dehydrin
TraesCS2A02G081900	CheY-like superfamily
TraesCS3B02G007500	Protein of unknown function DUF247, plant
novel.9731	-
novel.207	-
novel.8258	-
TraesCS4B02G153700	-
TraesCS6B02G099800	F-box domain
TraesCS6B02G471700	Cell morphogenesis central region
TraesCS1A02G431600	RNA polymerase sigma factor, region 2
novel.8675	-
TraesCS1A02G271000	Protein of unknown function DUF1218
novel.7958	PF11443:Domain of unknown function (DUF2828)
TraesCS6B02G009600	Ankyrin repeat-containing domain
TraesCS6B02G440600	Leucine-rich repeat domain, L domain-like
novel.7467	-
TraesCS6D02G016900	Protein kinase-like domain
TraesCS2A02G448300	Protein of unknown function DUF597
TraesCS6B02G440200	Aconitase/3-isopropylmalate dehydratase large subunit, alpha/beta/alpha domain
TraesCS5B02G226900	CAAX amino terminal protease
TraesCS7B02G188000	Homeobox domain-like
novel.5073	PF01200:Ribosomal protein S28e
TraesCS4A02G106500	Prephenate dehydratase
TraesCS5B02G024700	P-loop containing nucleoside triphosphate hydrolase
TraesCS6D02G145400	Aldehyde/histidinol dehydrogenase
TraesCS5B02G349300	FAD/NAD(P)-binding domain
novel.1768	-
novel.12514	-
TraesCS5B02G368300	Peptidase C1A, papain C-terminal
novel.7	-
TraesCS2D02G578100	-
novel.356	-
TraesCS6D02G267100	CCT domain
TraesCS3A02G257500	P-loop containing nucleoside triphosphate hydrolase
TraesCS2A02G558300	Protein kinase-like domain
TraesCS6A02G395500	PGG domain
novel.7817	PF04424:MINDY deubiquitinase|PF01411:tRNA synthetases class II (A)
novel.11302	PF08646:Replication factor-A C terminal domain
TraesCS6B02G452100	-
novel.5636	-
TraesCS2A02G167300	Zinc finger, RING-type
novel.5980	-
TraesCS6B02G464400	P-loop containing nucleoside triphosphate hydrolase
novel.9539	-
novel.9491	-
novel.8837	-
TraesCS4A02G433900	Thioredoxin-like fold
TraesCS6A02G000600	Thioredoxin-like fold
TraesCS6A02G387600	HAD-like domain
novel.12713	PF00664:ABC transporter transmembrane region|PF00005:ABC transporter
novel.1888	-
TraesCS4A02G103900	Glutathione S-transferase, N-terminal
TraesCS4A02G005500	DNA-binding domain
novel.11227	-
novel.1650	-
novel.11848	-
novel.7012	-
novel.9844	-
TraesCS4B02G299600	DNA-binding domain
TraesCS2A02G564300	-
TraesCS2D02G587900	Ribosome-inactivating protein
novel.3758	PF03101:FAR1 DNA-binding domain|PF10551:MULE transposase domain
TraesCS2A02G564200	P-loop containing nucleoside triphosphate hydrolase
novel.10384	-
TraesCS7A02G015200	Protein kinase-like domain
TraesCS2D02G590200	Mpv17/PMP22
TraesCS1D02G369900	Saposin-like
TraesCS5A02G247200	Phosphoglucose isomerase (PGI)
TraesCS5D02G112200	-
TraesCS6B02G455000	P-loop containing nucleoside triphosphate hydrolase
novel.1830	PF04065:Not1 N-terminal domain, CCR4-Not complex component
novel.9514	-
TraesCS1A02G353300	Starch synthase, catalytic domain
TraesCS3A02G503300	Copine
TraesCS6B02G470000	Glycosyl transferase, family 13
TraesCS2B02G193500	Zinc finger, RING-type
novel.11200	-
novel.9804	PF02943:Ferredoxin thioredoxin reductase catalytic beta chain
TraesCS3A02G521600	PUA-like domain
TraesCS5D02G182000	Chlorophyll A-B binding protein
TraesCS3B02G305300	-
novel.9736	PF03004:Plant transposase (Ptta/En/Spm family)
TraesCS4A02G447500	NB-ARC
TraesCS6B02G449400	O-methyltransferase, family 2
TraesCS6A02G373900	NAD(P)-binding domain
TraesCS5B02G265200	-
novel.6074	-
TraesCS5B02G140300	Cyclin-like
TraesCS3B02G000800	Zinc finger, RING-H2-type
novel.1932	-
novel.1765	-
novel.1696	-
novel.4678	-
TraesCS5A02G363800	DNA-binding pseudobarrel domain
novel.2235	-
TraesCS2B02G100300	Protein kinase-like domain
novel.2290	-
novel.12718	PF00078:Reverse transcriptase (RNA-dependent DNA polymerase)|PF03732:Retrotransposon gag protein|PF08284:Retroviral aspartyl protease
novel.5525	-
TraesCS3B02G227900	-
TraesCS5B02G062000	Protein kinase-like domain
novel.11598	-
novel.9482	-
TraesCS4A02G245900	Zeta toxin domain
novel.5671	-
TraesCS1A02G025500	NB-ARC
TraesCS6D02G392000	-
TraesCS5B02G051300	Armadillo-type fold
TraesCS2A02G302700	PLC-like phosphodiesterase, TIM beta/alpha-barrel domain
TraesCS6B02G471600	Zinc finger, CCCH-type
TraesCSU02G091600	-
TraesCS5D02G032000	MINDY deubiquitinase domain
novel.7979	PF04844:Transcriptional repressor, ovate
novel.10252	-
TraesCS6B02G456000	P-loop containing nucleoside triphosphate hydrolase
novel.9081	-
novel.10587	-
TraesCS2B02G054900	NB-ARC
novel.2286	-
TraesCS5B02G063500	Protein kinase-like domain
TraesCS2A02G269700	-
TraesCS2A02G151300	50S ribosomal protein L30e-like
TraesCS2D02G579900	-
TraesCS6A02G384500	-
TraesCS7B02G049000	CheY-like superfamily
TraesCS6D02G392300	-
novel.1807	-
novel.9180	PF13359:DDE superfamily endonuclease
novel.11282	-
novel.8845	-
TraesCS6B02G454500	-
TraesCS2A02G395500	-
novel.2175	-
TraesCS7A02G021000	Aspartic peptidase domain
TraesCS6D02G136300	Thiamine phosphate synthase/TenI
novel.11260	PF03101:FAR1 DNA-binding domain|PF10551:MULE transposase domain
novel.8315	PF00999:Sodium/hydrogen exchanger family
novel.5543	-
TraesCS5D02G032100	Domain of unknown function DUF1618
novel.7779	PF08263:Leucine rich repeat N-terminal domain
TraesCS1B02G467100	RNA polymerase sigma factor, region 2
TraesCS2A02G070400	Protein of unknown function DUF2045
TraesCS1D02G047600	-
novel.8243	-
TraesCS6B02G468200	Glycosyl transferase, family 48
novel.7512	-
TraesCS6B02G435000	Zinc finger, DNL-type
novel.2118	-
TraesCS5B02G422500	NB-ARC
TraesCS6B02G005200	Zinc finger, RING-CH-type
TraesCS1D02G142100	Zinc finger, CHY-type
TraesCS3A02G436100	Transcription factor, TCP
TraesCS3D02G265600	PPM-type phosphatase domain
TraesCS6A02G385100	Protein kinase-like domain
TraesCS6B02G051100	-
novel.11743	PF09739:Mini-chromosome maintenance replisome factor
TraesCS1A02G018600	Protein kinase-like domain
TraesCS1A02G143300	Zinc finger, CHY-type
novel.5960	-
novel.12742	PF03017:TNP1/EN/SPM transposase
novel.12140	-
novel.10118	PF10539:Development and cell death domain
TraesCS2A02G070600	P-loop containing nucleoside triphosphate hydrolase
novel.5548	-
novel.8988	-
TraesCS2D02G584900	Tubby C-terminal-like domain
TraesCS5A02G259200	Vps52
TraesCS2A02G137700	-
TraesCS3B02G014800	-
TraesCS2B02G100200	P-loop containing nucleoside triphosphate hydrolase
TraesCS5A02G402300	-
TraesCS3D02G338100	Zinc finger, RING-type
TraesCS6A02G405700	Major intrinsic protein
novel.3356	-
novel.8800	-
TraesCS1A02G312500	-
TraesCS2A02G267000	-
TraesCS6A02G405600	Major intrinsic protein
TraesCS5A02G296500	P-loop containing nucleoside triphosphate hydrolase
novel.11644	-
TraesCS6D02G212900	Major intrinsic protein
TraesCS6D02G387000	Remorin, C-terminal
novel.8024	-
TraesCS6D02G103400	P-loop containing nucleoside triphosphate hydrolase
novel.10370	PF10551:MULE transposase domain
TraesCS3B02G610800	Histone-fold
novel.10324	-
TraesCS3D02G152600	Ankyrin repeat-containing domain
novel.7655	PF00276:Ribosomal protein L23|PF01348:Type II intron maturase
TraesCS5B02G068300	Guanine nucleotide binding protein (G-protein), alpha subunit
TraesCS2A02G300000	-
TraesCS5A02G265500	-
novel.8826	-
novel.9809	-
novel.1846	-
novel.971	-
novel.10166	-
novel.9193	-
TraesCS2B02G613800	Tubby C-terminal-like domain
TraesCS6B02G461200	-
TraesCS6B02G470700	Multi antimicrobial extrusion protein
TraesCS5B02G061400	Domain of unknown function DUF1618
novel.7663	-
novel.10148	PF02902:Ulp1 protease family, C-terminal catalytic domain
novel.11194	-
TraesCS3D02G211400	Alpha/Beta hydrolase fold
novel.3122	-
TraesCS6B02G451300	NAC domain
TraesCS6A02G037300	Protein kinase-like domain
TraesCS2D02G588100	F-box domain
novel.10284	-
novel.11680	-
TraesCS2A02G331700	Phosphofructokinase domain
novel.81	PF14214:Helitron helicase-like domain at N-terminus
TraesCS3B02G093100	Ricin B, lectin domain
TraesCS6B02G117600	Pyridoxal 5'-phosphate synthase subunit PdxT/SNO
TraesCS7A02G002100	WD40-repeat-containing domain
novel.11255	PF10539:Development and cell death domain
TraesCS1A02G026400	P-loop containing nucleoside triphosphate hydrolase
TraesCS6B02G419600	Cytochrome P450
novel.1918	-
TraesCS2A02G184500	Protein kinase-like domain
novel.2274	PF13359:DDE superfamily endonuclease|PF12776:Myb/SANT-like DNA-binding domain
TraesCS3B02G007600	Cell division cycle protein 123
TraesCS2A02G582400	Protein kinase-like domain
novel.10061	-
novel.8794	-
novel.9667	-
TraesCS7D02G345600	P-loop containing nucleoside triphosphate hydrolase
novel.10080	-
TraesCS4B02G158100	-
novel.10341	-
novel.5961	-
TraesCS2A02G315600	NADP-dependent oxidoreductase domain
TraesCS4A02G092200	HSP20-like chaperone
TraesCS3B02G606800	Ribosome-inactivating protein
TraesCS4B02G183300	-
novel.2585	-
TraesCS2D02G583200	Haem peroxidase
novel.5342	PF14569:Zinc-binding RING-finger
TraesCS6D02G166700	P-loop containing nucleoside triphosphate hydrolase
novel.515	-
novel.11698	-
TraesCS2A02G228900	-
TraesCS6B02G409900	-
TraesCS6A02G386700	Diphthamide synthesis DPH1/DPH2
TraesCS6A02G027800	-
novel.7590	-
TraesCS3B02G001900	Retrieval of early ER protein Rer1
novel.2041	-
novel.11157	-
TraesCS4A02G244500	Endonuclease/exonuclease/phosphatase
novel.5955	-
novel.402	-
novel.9671	PF06694:Plant nuclear matrix protein 1 (NMP1)
novel.5711	-
novel.9217	-
novel.9721	-
novel.9795	PF00069:Protein kinase domain
novel.9260	-
TraesCS1B02G083400	WD40-repeat-containing domain
TraesCS2A02G399200	Major facilitator superfamily domain
novel.7667	-
novel.12442	-
TraesCS6B02G463600	NB-ARC
novel.11185	PF17184:Rit1 N-terminal domain
novel.10244	-
TraesCS2D02G376100	Major intrinsic protein
TraesCS1A02G289900	-
novel.10260	-
novel.3401	-
novel.278	-
TraesCS6B02G337800	WD40-repeat-containing domain
TraesCS2D02G588200	Protein kinase-like domain
TraesCS6A02G020100	Protein kinase-like domain
novel.3990	-
TraesCS6B02G035000	Protein kinase-like domain
TraesCS6B02G450700	Kelch repeat type 1
TraesCS5D02G412400	-
novel.1732	-
novel.11292	-
TraesCS7A02G319100	Haem peroxidase
TraesCS1A02G020900	-
novel.10531	-
novel.5491	-
novel.2262	PF00078:Reverse transcriptase (RNA-dependent DNA polymerase)|PF13966:zinc-binding in reverse transcriptase|PF03732:Retrotransposon gag protein
novel.5245	PF10551:MULE transposase domain
TraesCS7D02G295400	Homeobox domain-like
TraesCS4D02G032900	Aminoacyl-tRNA synthetase, class II (D/K/N)
novel.8408	PF00448:SRP54-type protein, GTPase domain
TraesCS6B02G455600	Electron transfer flavoprotein, alpha/beta-subunit, N-terminal
novel.5879	-
novel.3402	PF12937:F-box-like
TraesCS2A02G336000	Aldehyde dehydrogenase domain
TraesCS7A02G345500	Heavy metal-associated domain, HMA
TraesCS6B02G449900	Amine oxidase
novel.12532	PF00931:NB-ARC domain
TraesCS2D02G589100	Protein of unknown function DUF167
TraesCS3B02G384300	Pentatricopeptide repeat
novel.5429	-
TraesCS6B02G454800	Protein kinase-like domain
novel.12441	PF12899:Alkaline and neutral invertase
TraesCS1A02G022500	-
novel.7522	-
TraesCS6A02G023200	Glycosyl hydrolase family 32, N-terminal
TraesCS4A02G162200	-
novel.7768	-
novel.8352	-
novel.3711	-
TraesCS5B02G305400	UDP-glucuronosyl/UDP-glucosyltransferase
TraesCS4A02G342300	S-adenosyl-L-methionine-dependent methyltransferase
TraesCS6B02G444800	K Homology domain, type 1
novel.7897	-
TraesCS2A02G007300	-
TraesCS4A02G228500	-
novel.5996	-
TraesCS5D02G273400	-
novel.12789	PF00773:RNB domain
novel.5528	-
novel.2272	-
TraesCSU02G203800	P-loop containing nucleoside triphosphate hydrolase
TraesCS6A02G069500	Cold-shock protein, DNA-binding
TraesCS1A02G005000	Protein kinase-like domain
TraesCS6B02G441900	Leucine-rich repeat domain, L domain-like
novel.4058	PF04195:Putative gypsy type transposon
TraesCS7B02G022100	Peptidase S1, PA clan
TraesCS5B02G010100	Protein of unknown function DUF3615
TraesCS3A02G194200	P-loop containing nucleoside triphosphate hydrolase
novel.1837	-
novel.5697	-
TraesCS3B02G005100	Protein kinase-like domain
novel.2250	-
novel.9783	-
novel.5638	PF04195:Putative gypsy type transposon
TraesCS6B02G451900	F-box domain
novel.1491	-
novel.7403	-
novel.9474	-
novel.10274	-
TraesCSU02G191400	Major facilitator, sugar transporter-like
novel.11342	PF14204:Ribosomal L18 C-terminal region|PF01217:Clathrin adaptor complex small chain
TraesCS6A02G000500	Protein kinase-like domain
novel.10071	-
novel.12420	PF13456:Reverse transcriptase-like
TraesCS3B02G598400	UDP-glucuronosyl/UDP-glucosyltransferase
novel.2154	PF00665:Integrase core domain
novel.9921	-
TraesCS6B02G056200	Protein kinase-like domain
novel.7810	-
novel.7802	-
novel.3255	-
novel.9154	-
TraesCS2B02G451700	Cation transporter
novel.10945	-
TraesCS6D02G348900	-
novel.774	PF03381:LEM3 (ligand-effect modulator 3) family / CDC50 family
novel.10113	PF04937:Protein of unknown function (DUF 659)|PF05699:hAT family C-terminal dimerisation region|PF02892:BED zinc finger
novel.1769	-
TraesCS2D02G106800	Protein kinase-like domain
TraesCS6B02G073600	Tubby C-terminal-like domain
novel.10259	PF02453:Reticulon|PF12265:Histone-binding protein RBBP4 or subunit C of CAF1 complex
novel.7022	-
novel.7906	-
TraesCS2D02G583100	Haem peroxidase
novel.8235	-
TraesCS1D02G029100	NB-ARC
TraesCS3B02G409300	-
novel.10139	-
novel.7378	-
novel.2205	-
novel.8506	-
novel.12336	-
novel.2334	PF00445:Ribonuclease T2 family|PF00004:ATPase family associated with various cellular activities (AAA)
TraesCS1A02G024500	Transcription initiation factor IIA, gamma subunit, N-terminal
TraesCS6B02G470800	Protein of unknown function DUF760
TraesCS6D02G388400	SMAD/FHA domain
novel.346	-
novel.11197	PF12507:Human Cytomegalovirus UL139 protein
TraesCS6B02G469900	Armadillo-type fold
TraesCS2A02G442300	P-loop containing nucleoside triphosphate hydrolase
novel.6166	PF08263:Leucine rich repeat N-terminal domain|PF13855:Leucine rich repeat
TraesCS2D02G587800	-
novel.3926	-
TraesCS5D02G334500	Nodulin-like
TraesCSU02G071300	-
TraesCS3D02G271200	-
TraesCS2D02G583000	Haem peroxidase
TraesCS5B02G422400	NB-ARC
novel.9288	-
novel.2839	-
TraesCS6D02G400300	NB-ARC
novel.11671	-
TraesCS6B02G021700	-
TraesCS4D02G267900	Small GTPase superfamily
novel.9212	PF02309:AUX/IAA family
TraesCS1D02G186500	Glycoside hydrolase, family 37
TraesCS5A02G376500	Myc-type, basic helix-loop-helix (bHLH) domain
TraesCS3A02G216800	DnaJ domain
novel.8334	-
TraesCS6B02G460300	Protein of unknown function DUF789
novel.2223	-
novel.9479	-
TraesCS6A02G071100	Ubiquitin-conjugating enzyme/RWD-like
TraesCS2A02G420600	APO domain
TraesCS6B02G064300	Ribosomal protein L13e
TraesCS4A02G481200	Protein kinase-like domain
TraesCS5B02G068100	Protein kinase-like domain
novel.2196	-
novel.2182	PF14223:gag-polypeptide of LTR copia-type|PF00665:Integrase core domain|PF13976:GAG-pre-integrase domain
TraesCS5B02G260600	-
novel.11133	PF00931:NB-ARC domain
TraesCS3A02G413700	Zinc finger, TAZ-type
novel.1743	-
TraesCS1B02G290000	-
TraesCS7D02G441800	Solute carrier family 35 member SLC35F1/F2/F6
TraesCS1D02G029000	NB-ARC
TraesCS5D02G024300	Protein of unknown function DUF3615
novel.5869	PF01907:Ribosomal protein L37e
TraesCS6A02G373800	Inositol monophosphatase-like
TraesCS6D02G042500	-
TraesCS2D02G588300	-
novel.1896	-
novel.10409	PF03360:Glycosyltransferase family 43
novel.8549	-
TraesCS5B02G407200	-
novel.8314	-
TraesCS5D02G295700	Cytochrome P450
TraesCS5B02G018700	Tryptophan synthase beta subunit-like PLP-dependent enzyme
TraesCS6A02G384400	-
TraesCS2A02G136500	Terpene synthase, metal-binding domain
novel.9791	-
novel.5505	-
novel.10159	PF10551:MULE transposase domain|PF03101:FAR1 DNA-binding domain
novel.9712	-
novel.11286	-
TraesCS2D02G587300	DnaJ domain
TraesCS2D02G587100	Inorganic pyrophosphatase
TraesCS6A02G047800	F-box domain
TraesCS5A02G276200	FAD dependent oxidoreductase
TraesCS3A02G389900	SUN domain
TraesCS2D02G585100	Prenylcysteine lyase
TraesCS2A02G559800	Zinc finger, RING-CH-type
novel.11864	-
TraesCS1D02G288800	-
TraesCS6B02G471500	-
TraesCS2A02G301400	-
TraesCS2D02G598000	Thioredoxin-like fold
novel.7928	-
novel.12101	-
TraesCS2A02G425300	-
TraesCS6B02G449300	SMAD/FHA domain
TraesCS3D02G369800	-
TraesCS2B02G439500	APO domain
novel.9729	-
novel.9715	-
TraesCS6A02G070600	Tetrahydrofolate dehydrogenase/cyclohydrolase, NAD(P)-binding domain
novel.8968	-
novel.7996	-
novel.2249	-
novel.5664	-
novel.9415	-
TraesCS2A02G182500	NAD(P)-binding domain
novel.9753	PF04937:Protein of unknown function (DUF 659)|PF02892:BED zinc finger|PF05699:hAT family C-terminal dimerisation region
TraesCS1D02G395200	Aspartic peptidase domain
novel.2292	-
TraesCS6A02G086000	Domain of unknown function DUF1995
novel.1914	-
novel.8169	-
novel.287	-
novel.5485	-
novel.12134	-
novel.11536	-
novel.9730	-
novel.9622	-
novel.10245	-
novel.394	-
TraesCS6D02G270200	P-loop containing nucleoside triphosphate hydrolase
novel.390	-
novel.8294	-
TraesCS5D02G020900	RNA recognition motif domain
TraesCS3B02G600300	Protein kinase-like domain
novel.5630	-
TraesCS2A02G364900	Myb/SANT-like domain
TraesCS3B02G448000	Zinc finger, TAZ-type
TraesCS5A02G518300	Aquaporin-like
TraesCS1A02G341700	Lon, substrate-binding domain
TraesCS6B02G005300	Enhancer of polycomb-like, N-terminal
TraesCS1A02G011600	-
TraesCS6B02G450600	-
TraesCS6B02G447700	NAD(P)-binding domain
TraesCS6B02G307500	-
TraesCS6B02G006500	Protein kinase-like domain
novel.64	-
TraesCS2A02G464600	Leucine-rich repeat domain, L domain-like
TraesCS2A02G069100	Leucine-rich repeat domain, L domain-like
novel.11259	-
TraesCS6B02G449800	-
TraesCS6B02G093600	F-box domain
TraesCS2A02G226500	P-loop containing nucleoside triphosphate hydrolase
novel.6029	-
novel.9621	-
novel.9878	-
novel.2254	-
novel.1980	PF10551:MULE transposase domain
TraesCS6B02G452800	-
TraesCS7B02G084700	-
TraesCS1B02G466900	P-loop containing nucleoside triphosphate hydrolase
novel.11190	-
novel.11502	-
TraesCS1A02G278800	Transferase
TraesCS3D02G512400	Gamma-secretase subunit Aph-1
TraesCS1B02G043400	Protein kinase-like domain
novel.10266	-
novel.12499	-
TraesCS4A02G446600	Protein kinase-like domain
TraesCS6B02G451000	-
novel.9218	-
novel.12779	PF10551:MULE transposase domain|PF03101:FAR1 DNA-binding domain
TraesCS7B02G312600	Proton-dependent oligopeptide transporter family
novel.5641	-
novel.5358	-
novel.3369	-
novel.3353	-
novel.6145	-
novel.422	-
novel.9268	-
TraesCS6A02G001200	-
TraesCS3D02G109300	Zinc finger, CCCH-type
TraesCS2A02G156300	EF-hand domain pair
TraesCS6D02G392700	P-loop containing nucleoside triphosphate hydrolase
novel.8080	-
TraesCS6D02G386100	Peptidase C12, ubiquitin carboxyl-terminal hydrolase
novel.11098	PF05653:Magnesium transporter NIPA
TraesCS1A02G122100	-
TraesCS6D02G024400	2-oxoacid dehydrogenase acyltransferase, catalytic domain
TraesCS6B02G470900	NAD(P)-binding domain
novel.9385	-
TraesCS4A02G454800	Glutathione S-transferase, C-terminal-like
novel.10578	-
novel.3979	-
novel.9078	-
novel.2042	PF00067:Cytochrome P450
novel.8081	PF13456:Reverse transcriptase-like|PF13966:zinc-binding in reverse transcriptase
novel.12757	PF13963:Transposase-associated domain
TraesCS6B02G459300	Protein kinase-like domain
novel.10167	-
novel.5908	PF04520:Senescence regulator
novel.10438	PF05699:hAT family C-terminal dimerisation region|PF14372:Domain of unknown function (DUF4413)
TraesCS6D02G235000	Protein of unknown function DUF241, plant
novel.9071	PF12776:Myb/SANT-like DNA-binding domain|PF13359:DDE superfamily endonuclease
TraesCS5B02G274300	Mitochondrial carrier domain
novel.11700	-
TraesCS7D02G333800	Heavy metal-associated domain, HMA
novel.1751	-
TraesCS7A02G230500	Multi antimicrobial extrusion protein
TraesCS6B02G452700	Hepatocellular carcinoma-associated antigen 59
novel.10597	-
TraesCS1D02G018100	PC-Esterase
novel.2384	-
novel.11361	-
novel.8611	PF07765:KIP1-like protein
novel.343	PF02966:Mitosis protein DIM1
novel.9471	-
novel.7007	-
TraesCS5D02G165000	-
novel.9405	-
TraesCS3A02G466700	Hydroxyethylthiazole kinase
TraesCS2D02G123200	Protein Networked (NET), actin-binding (NAB) domain
novel.5820	-
TraesCS3B02G604900	P-loop containing nucleoside triphosphate hydrolase
novel.8534	PF00338:Ribosomal protein S10p/S20e
novel.11362	-
TraesCS7B02G048800	Metallo-dependent phosphatase-like
TraesCS2A02G564700	Protein kinase-like domain
TraesCS6B02G066700	Armadillo-type fold
TraesCS7A02G016500	-
TraesCS6B02G131200	F-box domain
novel.5125	PF14111:Domain of unknown function (DUF4283)|PF12796:Ankyrin repeats (3 copies)
novel.10069	-
novel.5100	PF07762:Protein of unknown function (DUF1618)
novel.9200	-
TraesCS2D02G538200	Protein kinase-like domain
TraesCS6B02G364500	-
novel.8502	PF03004:Plant transposase (Ptta/En/Spm family)
TraesCS3D02G289600	Cellulose synthase
novel.2237	-
novel.1398	PF02798:Glutathione S-transferase, N-terminal domain|PF00043:Glutathione S-transferase, C-terminal domain
TraesCS6A02G025700	NAD(P)-binding domain
TraesCS4B02G054500	-
novel.5241	PF14111:Domain of unknown function (DUF4283)|PF14392:Zinc knuckle
novel.9073	-
novel.11264	-
TraesCS2D02G316000	-
TraesCS5D02G120600	-
TraesCS1D02G320800	Protein kinase-like domain
novel.8113	PF07762:Protein of unknown function (DUF1618)
novel.12733	-
TraesCS5B02G116700	Oxysterol-binding protein
novel.12057	-
novel.1812	-
TraesCS5D02G387000	Major facilitator superfamily domain
TraesCS6B02G455500	-
TraesCS1A02G247100	Glycoside hydrolase superfamily
novel.2197	-
TraesCS2A02G150600	Protein kinase-like domain
TraesCS6A02G374000	NAD(P)-binding domain
novel.5785	PF13976:GAG-pre-integrase domain
novel.1959	-
TraesCS7A02G349400	VQ
novel.9195	-
novel.9790	PF13855:Leucine rich repeat|PF08263:Leucine rich repeat N-terminal domain
novel.9313	-
novel.5808	PF07762:Protein of unknown function (DUF1618)
novel.3119	-
TraesCS4B02G126100	Protein kinase-like domain
novel.5715	-
novel.999	-
TraesCS3A02G311600	Protein kinase-like domain
novel.7662	-
TraesCS3B02G608500	Major intrinsic protein
novel.11747	-
TraesCS6B02G031500	Glycosyl hydrolase family 32, N-terminal
TraesCS7B02G059000	Protein kinase-like domain
novel.9462	PF14204:Ribosomal L18 C-terminal region
TraesCS4D02G228500	-
TraesCS4A02G320200	Sigma 54 modulation/S30EA ribosomal protein, C-terminal
novel.2108	-
novel.8579	-
novel.10371	PF00005:ABC transporter
TraesCS2B02G053500	Protein kinase-like domain
novel.1294	PF13855:Leucine rich repeat|PF12799:Leucine Rich repeats (2 copies)|PF08263:Leucine rich repeat N-terminal domain|PF07714:Protein tyrosine kinase
novel.9365	PF03004:Plant transposase (Ptta/En/Spm family)|PF03017:TNP1/EN/SPM transposase
novel.12512	-
TraesCS6A02G041900	Uncharacterised domain, di-copper centre
TraesCS2D02G585000	Protein BYPASS-related
novel.218	-
novel.9293	-
TraesCS5D02G528400	Protein kinase-like domain
TraesCS6B02G472700	P-loop containing nucleoside triphosphate hydrolase
TraesCS6B02G137100	RNA recognition motif domain
TraesCS7A02G376800	FAD/NAD(P)-binding domain
novel.1692	PF03101:FAR1 DNA-binding domain|PF10551:MULE transposase domain
TraesCS2B02G082200	Protein kinase-like domain
TraesCS1A02G246200	-
novel.10119	-
TraesCS6B02G306300	FAD/NAD(P)-binding domain
novel.7694	-
TraesCS3A02G524100	-
TraesCS1D02G048700	-
TraesCS2A02G188100	TIP49, C-terminal
novel.9215	PF03080:Neprosin
TraesCS1B02G425700	Ubiquitin-related domain
novel.11559	-
TraesCS1D02G029200	P-loop containing nucleoside triphosphate hydrolase
novel.8411	PF03079:ARD/ARD' family
novel.2076	-
TraesCS4A02G461600	Ribosomal protein L5 domain
TraesCS6D02G270100	P-loop containing nucleoside triphosphate hydrolase
TraesCS6B02G007400	Amino acid transporter, transmembrane domain
novel.5886	PF00931:NB-ARC domain
novel.1903	-
TraesCS2D02G586100	Ribosomal protein S11
TraesCS5A02G173700	Rhodanese-like domain
TraesCS1A02G030000	-
TraesCS6B02G301800	P-loop containing nucleoside triphosphate hydrolase
novel.9792	-
novel.3923	PF00013:KH domain
novel.2273	-
novel.410	-
novel.2267	-
novel.424	-
TraesCS1A02G338700	VQ
TraesCS5A02G409600	Proton-dependent oligopeptide transporter family
novel.11221	-
novel.6025	-
TraesCS6D02G026600	Glycosyl hydrolase family 32, N-terminal
novel.10623	PF14291:Domain of unknown function (DUF4371)
TraesCS5A02G249600	Protein kinase-like domain
novel.2059	-
novel.503	-
TraesCS2B02G067400	NAC domain
TraesCS2D02G566500	Ribophorin I
novel.10309	PF14111:Domain of unknown function (DUF4283)|PF14392:Zinc knuckle
novel.8354	-
TraesCS3A02G316700	NAD kinase/diacylglycerol kinase-like domain
novel.5257	-
novel.10457	-
novel.10368	PF03479:Domain of unknown function (DUF296)
novel.11724	PF01406:tRNA synthetases class I (C) catalytic domain
novel.11521	PF12274:Protein of unknown function (DUF3615)
TraesCS7D02G392100	NAD(P)-binding domain
novel.9209	PF14379:MYB-CC type transfactor, LHEQLE motif
novel.1897	-
novel.5880	-
novel.401	-
novel.10299	-
TraesCS6B02G364700	SCP2 sterol-binding domain
novel.5920	-
novel.2759	PF13966:zinc-binding in reverse transcriptase|PF00078:Reverse transcriptase (RNA-dependent DNA polymerase)
TraesCS4A02G002600	Transcription factor, K-box
novel.1492	-
novel.981	-
novel.11506	PF05198:Translation initiation factor IF-3, N-terminal domain
TraesCS3B02G448100	Zinc finger, TAZ-type
TraesCS1B02G432700	Chlorophyll A-B binding protein
TraesCS2A02G564800	Protein BYPASS-related
TraesCS6B02G099600	PUA-like domain
novel.8764	PF00291:Pyridoxal-phosphate dependent enzyme|PF10396:GTP-binding protein TrmE N-terminus
TraesCS6B02G461300	BRO1 domain
TraesCS3D02G428700	Transcription factor, TCP
novel.2762	PF00931:NB-ARC domain
novel.7021	-
novel.9825	-
TraesCS4A02G096500	HAD-like domain
TraesCS3D02G132200	-
TraesCS6B02G451500	F-box domain
novel.4223	-
novel.7856	-
novel.11602	-
TraesCS2A02G441800	-
TraesCS2D02G079600	CheY-like superfamily
TraesCS6D02G128300	F-box domain
TraesCS6A02G040900	F-box domain
TraesCS6B02G459200	NB-ARC
TraesCS3A02G376800	-
novel.2159	PF01485:IBR domain, a half RING-finger domain
TraesCS1B02G200600	Pectinesterase inhibitor domain
novel.9271	-
TraesCS3A02G125500	UDP-glucuronosyl/UDP-glucosyltransferase
novel.3120	-
novel.5277	-
TraesCS2B02G081600	Ribosomal protein L30, ferredoxin-like fold domain
TraesCS2A02G577600	Isopropylmalate dehydrogenase-like domain
novel.8332	-
TraesCS1A02G011900	Protein kinase-like domain
novel.11719	PF05699:hAT family C-terminal dimerisation region|PF14372:Domain of unknown function (DUF4413)
TraesCS1A02G289800	-
TraesCS2A02G341800	Lipoyl synthase, N-terminal
novel.11161	-
novel.11315	PF00076:RNA recognition motif. (a.k.a. RRM, RBD, or RNP domain)|PF00112:Papain family cysteine protease
novel.4750	PF03381:LEM3 (ligand-effect modulator 3) family / CDC50 family
TraesCS5D02G105600	-
novel.7377	PF00208:Glutamate/Leucine/Phenylalanine/Valine dehydrogenase
TraesCS6B02G078900	Histone-fold
TraesCS1D02G017700	Protein kinase-like domain
TraesCS6A02G044600	-
TraesCS5A02G486300	Pentatricopeptide repeat
novel.5741	-
novel.10246	PF03101:FAR1 DNA-binding domain
TraesCS5A02G253200	Cellulose synthase
novel.8809	-
TraesCS6A02G024900	Sec63 domain
TraesCS5B02G160700	NAD(P)-binding domain
novel.9833	PF03017:TNP1/EN/SPM transposase
TraesCS5B02G301500	NB-ARC
novel.12063	PF10551:MULE transposase domain|PF04434:SWIM zinc finger
novel.12501	PF00078:Reverse transcriptase (RNA-dependent DNA polymerase)|PF13975:gag-polyprotein putative aspartyl protease|PF03732:Retrotransposon gag protein
novel.7379	-
novel.5072	-
TraesCS2A02G243600	-
novel.1818	-
novel.2156	-
novel.3632	-
TraesCS5D02G232500	Protein kinase-like domain
novel.10094	-
TraesCS2A02G578400	Glutathione S-transferase, C-terminal-like
novel.238	PF03101:FAR1 DNA-binding domain|PF10551:MULE transposase domain
novel.3125	-
TraesCS1A02G246100	F-box domain
novel.1773	-
novel.9175	-
TraesCS4D02G365300	Leucine-rich repeat-containing N-terminal, plant-type
TraesCS2A02G574000	Tubby C-terminal-like domain
novel.8788	-
novel.9174	-
TraesCS3A02G535300	Major intrinsic protein
novel.11296	-
novel.7966	-
TraesCS7D02G116300	P-loop containing nucleoside triphosphate hydrolase
TraesCS6A02G045200	NAD(P)-binding domain
TraesCS6B02G470500	NOT2/NOT3/NOT5
novel.3105	-
TraesCS2D02G577000	Protein kinase-like domain
TraesCS7B02G235400	Zinc finger, RING-type
novel.7781	-
TraesCS1A02G410300	Plant organelle RNA recognition domain
TraesCS5A02G273200	-
novel.5731	-
TraesCS1D02G350500	UDP-glucuronosyl/UDP-glucosyltransferase
TraesCS3D02G440200	Glycoside hydrolase superfamily
novel.7850	PF14223:gag-polypeptide of LTR copia-type|PF13976:GAG-pre-integrase domain
TraesCS4A02G265100	Protein kinase-like domain
novel.9802	PF13947:Wall-associated receptor kinase galacturonan-binding
novel.2342	-
novel.7975	-
novel.2417	-
novel.7193	-
TraesCS7B02G084000	RmlC-like cupin domain
TraesCS2D02G032200	-
TraesCS1A02G186600	Glutathione S-transferase, C-terminal-like
novel.5616	PF14223:gag-polypeptide of LTR copia-type
novel.6064	-
TraesCS3A02G010300	UDP-glucuronosyl/UDP-glucosyltransferase
novel.1452	PF03061:Thioesterase superfamily
novel.3713	-
TraesCS6A02G385900	Cytidyltransferase-like domain
TraesCS7B02G006700	S-adenosyl-L-methionine-dependent methyltransferase
TraesCS1A02G247200	Ribosomal protein S18
novel.1856	-
novel.11497	-
novel.9104	-
TraesCS7A02G526700	P-loop containing nucleoside triphosphate hydrolase
novel.1857	-
novel.8412	-
TraesCS6B02G005400	Tetratricopeptide-like helical domain
TraesCS1D02G326400	Aminoacyl-tRNA synthetase, class Ic
novel.8266	-
TraesCS1A02G281600	Prenylated rab acceptor PRA1
novel.8308	-
novel.7026	-
novel.3437	-
TraesCS1D02G141400	Citrate transporter-like domain
novel.1915	-
TraesCS4B02G106700	Peptidase S10, serine carboxypeptidase
TraesCS5B02G354800	High mobility group box domain
novel.8260	PF03665:Uncharacterised protein family (UPF0172)
TraesCS6B02G300100	NmrA-like domain
novel.11705	-
novel.9857	-
novel.11299	-
TraesCS3D02G001100	NB-ARC
TraesCS7A02G002300	P-loop containing nucleoside triphosphate hydrolase
TraesCS3D02G383700	Fructose-bisphosphate aldolase, class-I
TraesCS1D02G417900	Plant organelle RNA recognition domain
novel.9146	-
novel.11422	-
novel.4689	PF12701:Scd6-like Sm domain|PF09532:FDF domain
TraesCS4A02G461200	Signal recognition particle receptor, beta subunit
TraesCS6D02G285100	Kelch repeat type 1
TraesCS2A02G575500	Thioredoxin-like fold
novel.10278	PF13456:Reverse transcriptase-like
novel.4036	-
TraesCS2D02G128200	Cytochrome P450
novel.2320	-
TraesCS2D02G456900	Homeobox domain-like
TraesCS6D02G391800	F-box domain
novel.3972	-
TraesCS1D02G280200	-
TraesCS1A02G084500	Histidine phosphatase superfamily
TraesCS6B02G328000	HIT-like domain
novel.6938	PF03732:Retrotransposon gag protein
novel.11546	-
novel.10075	-
TraesCS2B02G478700	Homeobox domain-like
TraesCS6B02G468900	Cation efflux protein
novel.1356	-
TraesCS6B02G469000	-
novel.10	-
TraesCS2D02G581300	RNA recognition motif domain
novel.2055	-
TraesCS6A02G074700	PUA-like domain
novel.7194	-
TraesCS4A02G448800	P-loop containing nucleoside triphosphate hydrolase
TraesCS2A02G310900	Glutathione S-transferase, N-terminal
novel.11239	-
TraesCS2A02G222600	YjgF/YER057c/UK114 family
novel.1672	-
novel.12778	-
TraesCS6B02G362700	Armadillo-type fold
TraesCS6B02G437200	-
TraesCS7A02G017400	P-loop containing nucleoside triphosphate hydrolase
novel.7814	PF04733:Coatomer epsilon subunit
novel.4725	-
TraesCS7A02G277500	Cytochrome P450
novel.3658	-
novel.12704	-
TraesCS7B02G208600	START domain
novel.11189	-
TraesCS7B02G286500	Putative S-adenosyl-L-methionine-dependent methyltransferase
novel.3727	PF14223:gag-polypeptide of LTR copia-type|PF14244:gag-polypeptide of LTR copia-type|PF13976:GAG-pre-integrase domain
TraesCS5B02G230700	-
TraesCS7B02G168800	Cytochrome P450
TraesCS6A02G068900	Cyclophilin-like domain
TraesCS3D02G106200	Conserved hypothetical protein CHP01589, plant
TraesCS3B02G455500	Alpha/Beta hydrolase fold
novel.5988	-
TraesCS2D02G588400	-
TraesCS2D02G117900	Xylose isomerase-like, TIM barrel domain
novel.5995	-
TraesCS2A02G463000	Protein kinase-like domain
novel.8961	PF08263:Leucine rich repeat N-terminal domain
novel.1363	-
TraesCS3D02G480100	Amino acid/polyamine transporter I
novel.7659	PF04434:SWIM zinc finger|PF00078:Reverse transcriptase (RNA-dependent DNA polymerase)
TraesCS6B02G056900	Uncharacterised domain, di-copper centre
novel.11525	-
TraesCS6B02G452500	Hepatocellular carcinoma-associated antigen 59
TraesCS6B02G456300	Leucine-rich repeat domain, L domain-like
novel.3941	-
novel.2218	-
TraesCSU02G046000	-
novel.10454	-
TraesCS2A02G159300	Glycoside hydrolase superfamily
TraesCS2D02G589300	Glutathione S-transferase, C-terminal-like
novel.8276	-
novel.10570	-
TraesCS4A02G317900	LOG family
novel.7666	-
novel.10469	-
novel.9221	-
TraesCS2A02G559600	Protein of unknown function DUF3727
TraesCS4A02G471900	-
TraesCS5D02G033000	-
novel.6598	-
novel.10380	-
novel.9420	-
novel.8761	-
novel.7739	PF00201:UDP-glucoronosyl and UDP-glucosyl transferase
TraesCS6A02G040600	-
novel.12477	-
TraesCS2D02G497300	NAD(P)-binding domain
novel.8369	-
TraesCS2A02G562000	UDP-glucuronosyl/UDP-glucosyltransferase
novel.4682	-
TraesCS2A02G559700	Zinc finger, RING-CH-type
novel.11539	-
novel.2168	-
novel.5460	PF01842:ACT domain
TraesCS6D02G164100	-
novel.11265	-
novel.1668	-
TraesCS5D02G057000	Armadillo-type fold
TraesCS7A02G234200	Myb/SANT-like domain
TraesCS7B02G008200	Domain of unknown function DUF676, lipase-like
TraesCS3B02G163500	GDSL lipase/esterase
novel.11537	-
novel.502	PF04765:Protein of unknown function (DUF616)
TraesCSU02G095600	UDP-glucuronosyl/UDP-glucosyltransferase
novel.5759	-
TraesCS7A02G429300	-
novel.5979	-
novel.11533	-
TraesCS1A02G002400	Cytochrome P450
novel.8180	-
TraesCS3D02G324700	-
TraesCS7A02G356100	ABC-2 type transporter
novel.3480	-
TraesCS7B02G178800	Nucleoside phosphatase GDA1/CD39
novel.5999	PF11443:Domain of unknown function (DUF2828)
TraesCS5D02G418900	-
TraesCS5B02G413800	-
TraesCS4A02G172200	Homeobox domain-like
TraesCS5B02G017900	Isoprenoid synthase domain
TraesCS2D02G588000	Ccc1 family
novel.5987	-
TraesCS5B02G268300	NAD(P)-binding domain
TraesCS5A02G253800	F-box domain
novel.11589	-
TraesCS3B02G483500	Glycoside hydrolase superfamily
novel.2097	PF02290:Signal recognition particle 14kD protein|PF00270:DEAD/DEAH box helicase
novel.232	PF04146:YT521-B-like domain|PF00933:Glycosyl hydrolase family 3 N terminal domain
novel.5646	-
TraesCS5B02G218100	S-adenosyl-L-methionine-dependent methyltransferase
TraesCS6B02G099000	F-box domain
novel.11305	-
TraesCS6D02G396600	P-loop containing nucleoside triphosphate hydrolase
TraesCS3B02G470700	Transcription factor, TCP
TraesCS2D02G593100	Adenosine deaminase/editase
novel.2043	-
novel.7998	PF05605:Drought induced 19 protein (Di19), zinc-binding
novel.2408	-
novel.325	-
TraesCS5A02G022100	Zinc finger, GATA-type
TraesCS6B02G051000	Protein kinase-like domain
TraesCS2B02G084000	Protein kinase-like domain
TraesCS7A02G528800	DnaJ domain
TraesCS4D02G210700	NAD(P)-binding domain
novel.4485	-
TraesCS1D02G279200	-
TraesCS6D02G407400	Armadillo-type fold
TraesCS5B02G289800	P-loop containing nucleoside triphosphate hydrolase
TraesCS7D02G315600	Haem peroxidase
TraesCS1A02G051600	F-box domain
novel.7011	-
TraesCS7A02G005100	NB-ARC
TraesCS2A02G181100	F-box domain
novel.8357	-
novel.10081	-
TraesCS7B02G255200	F-box domain
novel.8407	-
novel.9440	-
novel.2116	-
TraesCSU02G062500	-
TraesCS7B02G008800	NB-ARC
TraesCS7B02G364700	Glycoside hydrolase family 31
novel.9922	-
TraesCS3B02G006300	-
TraesCS2B02G621000	Phosphatidylinositol-4-phosphate 5-kinase, core
novel.8413	-
novel.1970	-
novel.5752	-
novel.1	PF10551:MULE transposase domain|PF03101:FAR1 DNA-binding domain
TraesCS7D02G329300	VQ
TraesCS4A02G166800	-
TraesCS6B02G270200	Transcription factor MYC/MYB N-terminal
TraesCSU02G064200	NB-ARC
TraesCS3B02G604100	NB-ARC
TraesCS2B02G628900	UDP-glucuronosyl/UDP-glucosyltransferase
TraesCS4A02G414800	Zinc finger C2H2-type
novel.170	-
novel.6781	-
TraesCS7A02G508900	-
TraesCS2B02G082100	Protein kinase-like domain
TraesCS7A02G226000	Phosphofructokinase domain
TraesCS5D02G032189	Leucine-rich repeat domain, L domain-like
TraesCS3B02G601200	ESCRT-II complex, vps25 subunit
TraesCS6D02G003900	Protein kinase-like domain
TraesCS5A02G008100	Peptidase S1, PA clan
novel.8588	-
TraesCS3B02G173800	-
TraesCS3B02G531700	Amino acid/polyamine transporter I
TraesCS6B02G055800	F-box domain
novel.1831	-
TraesCS4A02G075600	Pyridoxal phosphate-dependent transferase
novel.2319	-
novel.9016	-
TraesCS6D02G399500	P-loop containing nucleoside triphosphate hydrolase
novel.1318	-
TraesCS4B02G118300	Uncharacterised domain XH
TraesCS2A02G379900	Major intrinsic protein
novel.3481	-
TraesCS4D02G018500	RNA recognition motif domain
TraesCS6B02G437800	Tetratricopeptide-like helical domain
novel.8799	-
novel.1907	-
novel.4686	-
TraesCS4D02G006000	-
TraesCS2D02G578500	-
novel.4142	-
novel.8212	-
TraesCS6B02G217200	Tryptophan synthase beta subunit-like PLP-dependent enzyme
novel.11344	-
novel.10281	PF13456:Reverse transcriptase-like
novel.156	-
novel.8008	-
novel.7430	PF12274:Protein of unknown function (DUF3615)
TraesCS5B02G384200	Pep3/Vps18/deep orange
TraesCS5B02G264300	Myc-type, basic helix-loop-helix (bHLH) domain
TraesCS2A02G157600	Homeobox domain-like
TraesCS3D02G511100	Malectin-like carbohydrate-binding domain
TraesCS1D02G073000	Pyridoxal phosphate-dependent transferase
TraesCS4B02G082100	Protein of unknown function DUF1685
novel.1525	-
TraesCS6B02G031600	Glycosyl hydrolase family 32, N-terminal
TraesCS2A02G180900	-
TraesCS2D02G125900	NAD(P)-binding domain
novel.182	-
novel.6586	-
TraesCSU02G037600	-
TraesCS7A02G005200	NB-ARC
novel.2276	-
novel.8214	-
novel.532	PF12796:Ankyrin repeats (3 copies)|PF08100:Dimerisation domain
TraesCS3A02G166400	Signal recognition particle, SRP9/SRP14 subunit
novel.103	-
novel.11166	-
TraesCS2A02G379800	Major intrinsic protein
novel.5691	-
TraesCS5B02G239400	-
TraesCS3B02G320200	Malic enzyme, NAD-binding
novel.6479	PF03004:Plant transposase (Ptta/En/Spm family)
TraesCS6B02G463500	NB-ARC
TraesCS5A02G394500	UDP-glucuronosyl/UDP-glucosyltransferase
novel.8222	-
novel.11591	-
TraesCS2D02G576600	Protein kinase-like domain
TraesCS6A02G027900	Cytochrome P450
TraesCS6D02G394500	NB-ARC
TraesCS6D02G236800	-
novel.2170	-
TraesCS5A02G263100	Solute carrier family 13
TraesCS5D02G058800	Non-haem dioxygenase N-terminal domain
TraesCS5D02G168400	NAD(P)-binding domain
novel.2916	PF10551:MULE transposase domain|PF03101:FAR1 DNA-binding domain
TraesCS6B02G007300	Translation initiation factor 3, N-terminal
novel.9640	-
TraesCS1B02G089000	Pyridoxal phosphate-dependent transferase
novel.8108	-
TraesCS4D02G217600	Phospholipase A2 domain
novel.5334	-
novel.11270	PF14204:Ribosomal L18 C-terminal region
TraesCS4D02G234400	Cation efflux protein
TraesCS5B02G487400	Peptidase M1, membrane alanine aminopeptidase, N-terminal
TraesCS2A02G565800	NB-ARC
novel.6038	PF05699:hAT family C-terminal dimerisation region|PF14291:Domain of unknown function (DUF4371)
TraesCS6B02G196300	-
novel.12075	-
TraesCS7B02G289200	-
TraesCS5B02G061500	RHD3/Sey1
TraesCS1A02G177000	Protein kinase-like domain
TraesCS1A02G024400	Leucine-rich repeat domain, L domain-like
novel.10155	-
TraesCS7B02G280700	Amine oxidase
novel.12515	-
TraesCS7A02G004600	Kelch repeat type 1
novel.6043	-
TraesCS5A02G164800	-
novel.8359	-
TraesCS5A02G386900	Galactose mutarotase-like domain
TraesCS1A02G278600	Tetratricopeptide-like helical domain
novel.10137	-
TraesCSU02G199500	CheY-like superfamily
TraesCS1B02G440200	Plant organelle RNA recognition domain
novel.9620	-
TraesCS2A02G343600	Galactose mutarotase-like domain
novel.10269	-
TraesCS1D02G288200	-
TraesCS2A02G563400	Protein kinase-like domain
TraesCS2A02G464400	NB-ARC
novel.6022	-
novel.10474	PF00421:Photosystem II protein|PF10839:Protein of unknown function (DUF2647)
novel.8584	-
novel.437	-
TraesCS3D02G115700	Endonuclease I
novel.11152	-
TraesCS2A02G363400	Alpha/Beta hydrolase fold
TraesCS3A02G154900	WD40-repeat-containing domain
TraesCS5B02G357500	Quinolinate phosphoribosyl transferase, C-terminal
TraesCS1D02G288700	-
TraesCS1A02G131900	-
TraesCS6A02G044800	P-loop containing nucleoside triphosphate hydrolase
TraesCS7A02G106000	Transferase
novel.1451	-
novel.9194	-
TraesCS5D02G565000	Sigma 54 modulation/S30EA ribosomal protein, C-terminal
TraesCS5B02G483900	Tubby C-terminal-like domain
novel.1742	-
TraesCS3A02G036100	Peptidyl-tRNA hydrolase
TraesCS3A02G494500	Protein of unknown function DUF247, plant
novel.420	-
novel.12129	PF13966:zinc-binding in reverse transcriptase
TraesCS7A02G524400	C2 domain
TraesCS6B02G106500	-
TraesCS5B02G239300	Alpha/Beta hydrolase fold
TraesCS4A02G260100	-
novel.5679	-
TraesCS6A02G008400	Protein kinase-like domain
novel.3637	-
TraesCS4D02G069300	Endonuclease/exonuclease/phosphatase
novel.5672	PF01693:Caulimovirus viroplasmin|PF04387:Protein tyrosine phosphatase-like protein, PTPLA
TraesCS2D02G592000	Protein of unknown function DUF1677, Oryza sativa
novel.6065	-
TraesCS7B02G234400	Glyceraldehyde 3-phosphate dehydrogenase, catalytic domain
TraesCS2D02G256000	Amino acid transporter, transmembrane domain
novel.7984	-
TraesCS2B02G317500	-
TraesCS5A02G161600	P-loop containing nucleoside triphosphate hydrolase
TraesCS3B02G600600	CALMODULIN-BINDING PROTEIN60
novel.10292	PF00078:Reverse transcriptase (RNA-dependent DNA polymerase)|PF03732:Retrotransposon gag protein|PF00665:Integrase core domain|PF08284:Retroviral aspartyl protease
TraesCS2B02G077200	Glutathione S-transferase, C-terminal-like
TraesCS4A02G163300	-
TraesCS6B02G449100	Smg8/Smg9
TraesCS7A02G305200	NAC domain
TraesCSU02G077900	Domain of unknown function DUF1995
TraesCS6B02G428400	-
TraesCS4A02G271100	EamA domain
novel.12672	-
TraesCS5B02G349200	FAD/NAD(P)-binding domain
novel.9789	-
novel.8089	-
TraesCS2A02G582100	Thioredoxin-like fold
TraesCS6A02G333600	Basic-leucine zipper domain
novel.985	-
novel.11353	-
novel.4661	-
novel.7439	PF08156:NOP5NT (NUC127) domain
TraesCS2D02G576300	NAC domain
novel.1925	-
TraesCS6B02G012700	Guanine nucleotide binding protein (G-protein), alpha subunit
TraesCS6A02G320700	Non-haem dioxygenase N-terminal domain
novel.1941	-
novel.7370	PF13976:GAG-pre-integrase domain|PF14223:gag-polypeptide of LTR copia-type
TraesCS5A02G240300	NAD(P)-binding domain
TraesCS3B02G611400	-
TraesCS1D02G149000	-
novel.6914	-
novel.138	-
TraesCS6B02G462100	Transcription factor, TCP
TraesCS5A02G264100	F-box domain
novel.2151	-
TraesCS5B02G024800	NB-ARC
TraesCS5D02G361000	UDPGP family
novel.8333	-
TraesCS1B02G095000	-
novel.4260	-
TraesCS6A02G047100	Class I glutamine amidotransferase-like
novel.10453	-
TraesCS4B02G352100	Peptidase S8/S53 domain
novel.5642	-
TraesCS6A02G339600	Ribonuclease T2-like
novel.1267	-
novel.5847	PF13966:zinc-binding in reverse transcriptase
novel.6955	-
novel.9821	-
TraesCS1B02G229000	Glycoside hydrolase superfamily
TraesCS6A02G000700	Tetratricopeptide-like helical domain
novel.10479	-
TraesCS6B02G130700	AMP-activated protein kinase, glycogen-binding domain
TraesCS2D02G566400	WIYLD domain
TraesCSU02G174000	-
TraesCSU02G196200	Major facilitator, sugar transporter-like
TraesCS6D02G211300	-
novel.5046	-
novel.7929	-
TraesCS5B02G027300	Ribosomal protein S10 domain
TraesCS5A02G512000	Tetratricopeptide-like helical domain
TraesCS6B02G364000	Basic-leucine zipper domain
novel.8091	-
TraesCS2A02G443900	SCAMP
TraesCS6A02G048600	Protein chlororespiratory reduction 6
TraesCSU02G019900	Bile acid:sodium symporter/arsenical resistance protein Acr3
TraesCS1A02G338300	Class I glutamine amidotransferase-like
novel.10228	-
TraesCS1A02G010400	NB-ARC
novel.7823	PF01096:Transcription factor S-II (TFIIS)
novel.12050	-
TraesCS6B02G472900	-
novel.7038	PF00010:Helix-loop-helix DNA-binding domain|PF14215:bHLH-MYC and R2R3-MYB transcription factors N-terminal
TraesCS2D02G331200	Phosphofructokinase domain
novel.11540	-
TraesCS2B02G123900	Protein kinase-like domain
TraesCS1A02G357500	Domain of unknown function DUF4005
TraesCS2A02G162700	RNA recognition motif domain
TraesCS4A02G144000	Band 7 domain
TraesCS3A02G470600	S-adenosyl-L-methionine-dependent methyltransferase
TraesCS7B02G254500	-
novel.4745	-
TraesCS5B02G559000	Sigma 54 modulation/S30EA ribosomal protein, C-terminal
novel.2204	-
novel.1770	PF02171:Piwi domain
novel.7099	PF00665:Integrase core domain|PF00385:Chromo (CHRromatin Organisation MOdifier) domain|PF00078:Reverse transcriptase (RNA-dependent DNA polymerase)|PF03732:Retrotransposon gag protein
TraesCS5B02G412700	Tubulin/FtsZ, GTPase domain
novel.11179	-
TraesCS5B02G085300	-
novel.11564	-
TraesCS2A02G557700	Peptidase S24/S26A/S26B/S26C
novel.9728	-
novel.9722	-
TraesCS6A02G383800	FAD/NAD(P)-binding domain
TraesCS6A02G384100	Phloem protein 2-like
TraesCS2D02G174800	Zinc finger, RING-type
TraesCS7A02G030400	-
novel.8	-
TraesCS6B02G310700	Threonyl/alanyl tRNA synthetase, class II-like, putative editing domain
TraesCS6B02G216900	PPM-type phosphatase domain
TraesCS1D02G026400	-
TraesCS2A02G172900	-
TraesCS5B02G216200	P-loop containing nucleoside triphosphate hydrolase
novel.8367	-
novel.2421	-
TraesCS2A02G119300	Protein kinase-like domain
novel.6625	-
TraesCS3D02G345800	Pentatricopeptide repeat
novel.1364	-
novel.8005	-
novel.8278	PF14303:No apical meristem-associated C-terminal domain
TraesCS7A02G015700	Protein kinase-like domain
TraesCS6D02G392800	NAD(P)-binding domain
novel.12076	-
TraesCS5A02G427800	Aldehyde oxidase/xanthine dehydrogenase, molybdopterin binding
TraesCS6B02G035300	Protein kinase-like domain
TraesCS2D02G572700	Armadillo-type fold
TraesCS7B02G080300	Transcription factor, MADS-box
novel.2906	PF07651:ANTH domain
TraesCS2A02G166600	-
TraesCS3A02G449100	Phospholipid/glycerol acyltransferase
novel.7159	PF05699:hAT family C-terminal dimerisation region|PF14291:Domain of unknown function (DUF4371)
novel.7954	-
novel.5816	PF00112:Papain family cysteine protease
TraesCS3B02G592000	Oxoglutarate/iron-dependent dioxygenase
novel.2174	-
novel.3761	-
novel.3403	-
TraesCS1D02G024700	Drought induced 19 protein type, zinc-binding domain
TraesCS3B02G324500	Cellulose synthase
TraesCS5B02G301400	Transcriptional coactivator p15 (PC4)
novel.5803	-
TraesCS6B02G436600	F-box domain
TraesCS4D02G339000	P-loop containing nucleoside triphosphate hydrolase
TraesCS2A02G251600	Major facilitator, sugar transporter-like
TraesCS2D02G456600	PPM-type phosphatase domain
novel.280	-
TraesCS2A02G416100	Ribosome-inactivating protein
TraesCS7A02G218600	CCT domain
TraesCS6B02G444700	Peptidase C12, ubiquitin carboxyl-terminal hydrolase
TraesCS5A02G546500	CAAX amino terminal protease
TraesCS2B02G161000	-
TraesCS1D02G032800	-
TraesCS1B02G159900	Zinc finger, CHY-type
TraesCS7A02G009200	Concanavalin A-like lectin/glucanase domain
TraesCS5D02G163700	ABC-2 type transporter
TraesCS2A02G456300	PPM-type phosphatase domain
novel.7820	-
TraesCS1A02G011200	Serine-threonine protein kinase 19
TraesCS2A02G239300	-
TraesCS4B02G213000	-
TraesCS2A02G123900	Amino acid/polyamine transporter 2
TraesCS3B02G247200	DnaJ domain
novel.7796	-
TraesCS5B02G179800	Pyruvate/Phosphoenolpyruvate kinase-like domain
TraesCS5B02G157600	-
novel.11324	PF02721:Domain of unknown function DUF223|PF08646:Replication factor-A C terminal domain
novel.7791	-
novel.9794	-
novel.3657	-
novel.8535	-
novel.5222	-
novel.1503	-
novel.12149	-
TraesCS2A02G187200	Chlorophyll A-B binding protein
novel.12435	PF00504:Chlorophyll A-B binding protein
novel.12055	-
TraesCS2D02G589400	Glutathione S-transferase, C-terminal-like
TraesCS4A02G105300	CheY-like superfamily
TraesCS6B02G447600	PPC domain
TraesCS5D02G368500	BTB/Kelch-associated
novel.3135	PF04195:Putative gypsy type transposon
TraesCS7B02G216200	HotDog domain
TraesCS1A02G006300	Protein kinase-like domain
novel.8555	-
TraesCS4D02G170900	Potassium transporter
novel.3137	-
novel.2215	-
TraesCS6A02G100500	WD40-repeat-containing domain
novel.9711	PF05970:PIF1-like helicase
novel.6071	-
novel.7995	-
novel.1927	PF02309:AUX/IAA family
novel.8365	PF00665:Integrase core domain|PF09337:His(2)-Cys(2) zinc finger|PF08284:Retroviral aspartyl protease|PF03732:Retrotransposon gag protein|PF00078:Reverse transcriptase (RNA-dependent DNA polymerase)
TraesCS5B02G507300	Alpha/Beta hydrolase fold
TraesCS2A02G464700	P-loop containing nucleoside triphosphate hydrolase
TraesCS4D02G243800	-
TraesCS3B02G603900	Zinc finger, GATA-type
novel.12387	-
TraesCS2A02G081100	UDP-glucuronosyl/UDP-glucosyltransferase
novel.5952	-
novel.1862	-
TraesCS1A02G009300	NB-ARC
TraesCS6A02G255600	-
TraesCS1A02G005600	TAF6, C-terminal HEAT repeat domain
TraesCS5A02G257600	O-methyltransferase, family 3
TraesCS3A02G146500	-
TraesCS3B02G129800	PAS domain
TraesCS5B02G221900	-
novel.11550	PF00164:Ribosomal protein S12/S23
TraesCS2D02G417300	Heavy metal-associated domain, HMA
TraesCS4B02G170600	PRC-barrel-like
TraesCS4D02G208800	HAD-like domain
TraesCS4A02G309200	Protein kinase-like domain
novel.1380	-
TraesCS1A02G002300	-
TraesCS6A02G021200	Peptidase S24/S26A/S26B/S26C
TraesCS1A02G076900	-
TraesCSU02G219500	Protein kinase-like domain
TraesCS5B02G484700	Nucleotide-diphospho-sugar transferases
novel.6941	-
novel.10231	-
TraesCS5B02G054600	RING-type zinc-finger, LisH dimerisation motif
novel.7795	PF10539:Development and cell death domain
TraesCS4B02G258200	Alpha/Beta hydrolase fold
TraesCS1A02G005200	Protein kinase-like domain
TraesCS5B02G370500	HotDog domain
TraesCS6D02G173400	P-loop containing nucleoside triphosphate hydrolase
novel.5472	-
TraesCS2A02G217600	Protein kinase-like domain
TraesCS6B02G035200	Leucine-rich repeat domain, L domain-like
TraesCS1D02G312800	Glycoside hydrolase family 17
TraesCS5D02G476200	UDP-glucuronosyl/UDP-glucosyltransferase
novel.1875	-
TraesCS3B02G108200	Alliinase, C-terminal
novel.5644	-
TraesCS6D02G392900	RNA recognition motif domain
TraesCS6B02G051800	Phospholipid/glycerol acyltransferase
novel.9439	-
TraesCS5A02G103500	Protein of unknown function DUF3754
TraesCS7B02G204900	Homeobox domain-like
novel.5499	-
TraesCS3D02G342400	Histone-fold
TraesCS3B02G349800	Leucine-rich repeat domain, L domain-like
novel.9031	-
TraesCS6B02G392700	Organic solute transporter subunit alpha/Transmembrane protein 184
TraesCS5B02G124600	-
novel.9019	-
TraesCS4A02G037700	-
novel.8023	-
TraesCS3D02G043900	Peptidyl-tRNA hydrolase
novel.6942	-
novel.7639	-
TraesCS2A02G228500	-
TraesCS2A02G445900	RWD domain
TraesCS2A02G268200	Amino acid transporter, transmembrane domain
TraesCS6A02G222100	Major intrinsic protein
TraesCS2A02G029600	Leucine-rich repeat domain, L domain-like
TraesCS3B02G609800	-
TraesCS7D02G008700	Glycosyl hydrolase family 32, N-terminal
TraesCS2B02G076300	-
TraesCS4D02G334900	Peptidase S1, PA clan
TraesCS1A02G006800	Protein kinase-like domain
TraesCS6A02G281100	-
TraesCS6A02G418300	-
TraesCS5B02G429900	Aldehyde oxidase/xanthine dehydrogenase, molybdopterin binding
novel.6701	PF11443:Domain of unknown function (DUF2828)
novel.7877	-
novel.7859	-
novel.10581	-
TraesCS1A02G002900	Protein kinase-like domain
novel.4307	-
TraesCS3A02G458400	-
novel.11132	-
TraesCS5A02G274600	Mitochondrial carrier domain
novel.825	-
novel.1295	-
novel.5532	PF11961:Domain of unknown function (DUF3475)
novel.6872	PF02362:B3 DNA binding domain
novel.9678	-
TraesCS3B02G011300	Ribosomal protein L6, alpha-beta domain
TraesCS6A02G163600	Pentacotripeptide-repeat region of PRORP
TraesCS6B02G468600	1,3-beta-glucan synthase subunit FKS1-like, domain-1
TraesCS7A02G386300	-
novel.5441	PF05699:hAT family C-terminal dimerisation region|PF14291:Domain of unknown function (DUF4371)
novel.8047	-
novel.8925	-
novel.11892	-
TraesCS7D02G035300	NB-ARC
novel.5692	-
TraesCS6B02G055600	-
TraesCS4A02G407500	Small GTPase superfamily
novel.12443	PF00078:Reverse transcriptase (RNA-dependent DNA polymerase)
TraesCS6B02G466600	Sucrose synthase
TraesCS1A02G108000	RNA recognition motif domain
TraesCS1A02G059200	Xanthine/uracil/vitamin C permease
novel.6570	PF01704:UTP--glucose-1-phosphate uridylyltransferase
TraesCS7B02G016500	P-loop containing nucleoside triphosphate hydrolase
TraesCS6B02G223800	-
TraesCS6A02G001600	-
TraesCS6B02G105400	Uncharacterised protein family, basic secretory protein
TraesCS3D02G012100	Male sterility, NAD-binding
novel.9030	-
TraesCS3A02G344600	Zinc finger, RING-type
TraesCS2A02G036400	Major facilitator superfamily domain
novel.8957	-
TraesCS2D02G563100	Zinc finger, Dof-type
TraesCS4D02G323600	RlpA-like protein, double-psi beta-barrel domain
novel.10157	-
TraesCS5A02G428000	Aldehyde oxidase/xanthine dehydrogenase, molybdopterin binding
TraesCS5B02G485700	Thaumatin
novel.8376	-
TraesCS5A02G143500	Glutathione S-transferase, C-terminal-like
TraesCS1D02G323600	APC10/DOC domain
novel.2099	-
novel.11721	-
novel.9720	-
novel.131	-
TraesCS6B02G101600	F-box domain
TraesCS7B02G269700	P-loop containing nucleoside triphosphate hydrolase
TraesCS5D02G060300	Myc-type, basic helix-loop-helix (bHLH) domain
novel.2729	-
novel.284	-
TraesCS2D02G583500	Proton-dependent oligopeptide transporter family
TraesCS1B02G019800	NADH:flavin oxidoreductase/NADH oxidase, N-terminal
novel.1678	-
TraesCS6B02G035100	P-loop containing nucleoside triphosphate hydrolase
TraesCS7B02G400500	Multi antimicrobial extrusion protein
TraesCS2A02G586000	F-box domain
TraesCS6D02G234700	Dehydrin
TraesCS3D02G042900	G10 protein
TraesCS3A02G447500	Glycoside hydrolase superfamily
TraesCS4D02G213800	-
TraesCS3D02G012000	O-acyltransferase WSD1, C-terminal
novel.235	-
TraesCS6A02G151500	-
novel.8371	PF00069:Protein kinase domain|PF07714:Protein tyrosine kinase
novel.9735	-
TraesCS5A02G251390	Myc-type, basic helix-loop-helix (bHLH) domain
novel.521	-
TraesCS7B02G145300	-
novel.5424	-
novel.10868	-
TraesCS6A02G041000	Nucleic acid-binding, OB-fold
TraesCS7A02G016400	-
TraesCS5B02G208500	Protein kinase-like domain
novel.776	-
novel.11134	-
novel.8554	-
TraesCS6B02G006400	-
novel.2252	-
TraesCS3A02G103300	-
novel.3959	PF07714:Protein tyrosine kinase
TraesCS6B02G219500	Alpha/Beta hydrolase fold
novel.99	-
novel.11532	-
novel.2129	-
TraesCS6D02G391300	F-box domain
novel.11634	-
novel.11253	-
TraesCS4A02G491400	Leucine-rich repeat domain, L domain-like
TraesCS7A02G323600	Sugar phosphate transporter domain
novel.10323	-
novel.7414	PF10551:MULE transposase domain
TraesCS7B02G246600	UDP-glucuronosyl/UDP-glucosyltransferase
TraesCS2B02G192700	-
TraesCS3D02G257500	P-loop containing nucleoside triphosphate hydrolase
TraesCS6A02G384800	Glutathione-specific gamma-glutamylcyclotransferase
TraesCS5A02G400500	Haem peroxidase
TraesCS6B02G072400	P-loop containing nucleoside triphosphate hydrolase
novel.7993	-
TraesCS6B02G468300	-
novel.6101	-
novel.7105	-
TraesCS4A02G449200	NB-ARC
novel.5856	-
TraesCS6B02G013700	F-box domain
TraesCS2B02G200100	P-loop containing nucleoside triphosphate hydrolase
TraesCSU02G184100	Leucine-rich repeat domain, L domain-like
TraesCS6A02G331300	UDP-glucuronosyl/UDP-glucosyltransferase
TraesCS3B02G012200	RNA polymerase II associated factor Paf1
TraesCS4B02G208500	-
TraesCS5B02G198300	Xanthine/uracil/vitamin C permease
TraesCS3D02G417500	Selenium-binding protein
TraesCS6B02G309900	-
TraesCS2A02G105900	Glycoside hydrolase superfamily
TraesCS7B02G301400	Methionyl/Leucyl tRNA synthetase
TraesCS5B02G384000	Cwf19-like, C-terminal domain-1
TraesCS2A02G226400	Zinc finger, RanBP2-type
novel.6836	-
TraesCSU02G130000	-
TraesCS2B02G266600	Amino acid transporter, transmembrane domain
TraesCS7B02G171900	Protein of unknown function DUF241, plant
TraesCS6B02G052200	Cytochrome P450
TraesCS1A02G322700	H/ACA ribonucleoprotein complex, subunit Gar1/Naf1
novel.277	-
novel.2770	-
TraesCS5B02G073500	DNA-binding pseudobarrel domain
TraesCSU02G090500	P-loop containing nucleoside triphosphate hydrolase
TraesCS2B02G053700	Amidase signature domain
TraesCS2D02G423400	Isoprenoid synthase domain
novel.1766	-
novel.11585	-
TraesCS2B02G288300	-
TraesCS5A02G030200	P-loop containing nucleoside triphosphate hydrolase
TraesCS4B02G342900	Tetratricopeptide-like helical domain
novel.8908	-
novel.3716	-
novel.11240	-
TraesCS6D02G203800	Lipocalin/cytosolic fatty-acid binding domain
TraesCS4A02G109000	PLC-like phosphodiesterase, TIM beta/alpha-barrel domain
TraesCS5B02G001100	Proton-dependent oligopeptide transporter family
TraesCS6B02G025100	Transcription termination factor, mitochondrial/chloroplastic
TraesCS2D02G407700	Thioredoxin-like fold
TraesCS6B02G172700	Cytochrome P450
TraesCS6A02G359300	-
TraesCS3A02G494200	Protein of unknown function DUF247, plant
TraesCS2A02G015600	Cytochrome P450
TraesCS1A02G270900	Protein of unknown function DUF1218
novel.3702	-
TraesCS5A02G258200	Fe-S cluster assembly domain
TraesCS2A02G447000	Bet v I/Major latex protein
TraesCS6A02G354600	PGG domain
TraesCS2D02G547900	-
TraesCS6A02G016700	Transcription termination factor, mitochondrial/chloroplastic
TraesCS5D02G282200	Mitochondrial carrier domain
TraesCS6B02G445700	P-loop containing nucleoside triphosphate hydrolase
TraesCS3A02G534500	Inorganic pyrophosphatase
novel.3035	-
TraesCS7D02G469200	DNA-binding domain
TraesCS6A02G143800	-
novel.10201	-
TraesCS6B02G183600	Aldehyde dehydrogenase domain
novel.7977	-
TraesCS4A02G252100	POX domain
TraesCS5B02G040700	SWEET sugar transporter
TraesCS5D02G354300	FAD/NAD(P)-binding domain
TraesCS7A02G136500	Cytochrome P450
TraesCS4D02G283600	Aluminum-activated malate transporter
novel.2492	-
TraesCS6B02G457400	P-loop containing nucleoside triphosphate hydrolase
novel.5324	-
TraesCS6B02G448900	Zinc finger C2H2-type
TraesCS4B02G034500	Aminoacyl-tRNA synthetase, class II (D/K/N)
TraesCS4A02G264200	Ankyrin repeat-containing domain
TraesCS1A02G028700	P-loop containing nucleoside triphosphate hydrolase
novel.8966	-
TraesCS7A02G089000	Acyl-ACP thioesterase
novel.8849	-
TraesCS4A02G293000	RNA recognition motif domain
TraesCS7B02G002500	Leucine-rich repeat domain, L domain-like
novel.27	-
TraesCS7B02G045100	PPM-type phosphatase domain
novel.28	-
TraesCS7A02G235200	Pyruvate phosphate dikinase, PEP/pyruvate-binding
TraesCS6B02G453800	F-box domain
TraesCS2A02G344700	F-box domain
novel.9928	-
novel.11520	-
TraesCS5A02G292300	-
TraesCS1D02G348400	NB-ARC
TraesCS7B02G163800	Zinc finger, RING-type
TraesCS5D02G522400	-
TraesCS2A02G184600	NB-ARC
TraesCS5B02G256000	Amino acid/polyamine transporter I
TraesCS2B02G247300	HSP20-like chaperone
TraesCS7A02G328600	Cleavage/polyadenylation specificity factor subunit 5
novel.6104	-
TraesCS2A02G342000	-
TraesCS6B02G465800	NB-ARC
TraesCS7B02G257400	Kelch repeat type 1
TraesCS5B02G035500	FAS1 domain
TraesCS2D02G590900	NB-ARC
TraesCS2A02G561300	Zinc finger, GATA-type
novel.9404	PF12274:Protein of unknown function (DUF3615)
novel.10048	-
novel.5320	-
novel.5914	PF10551:MULE transposase domain
TraesCS6A02G341500	-
TraesCS2B02G054600	Histidine phosphatase superfamily
novel.5547	-
TraesCS5A02G159900	-
TraesCS6D02G094700	UDP-glucuronosyl/UDP-glucosyltransferase
TraesCS2A02G370500	-
novel.7266	-
TraesCS6D02G015500	Leucine-rich repeat domain, L domain-like
novel.11373	-
TraesCS3A02G310400	Arginyl-tRNA synthetase, catalytic core domain
TraesCS2A02G206000	PapD-like
novel.3413	-
TraesCS3B02G571800	Leucine-rich repeat domain, L domain-like
TraesCS3A02G530900	ESCRT-II complex, vps25 subunit
TraesCS5B02G356400	NUDIX hydrolase domain-like
TraesCS5A02G233100	Cytochrome P450
TraesCS6B02G289500	-
TraesCS5D02G060200	Zinc finger, C3HC4 RING-type
TraesCS1A02G135600	CASTOR/POLLUX/SYM8 ion channels
novel.12533	-
TraesCS6B02G355900	Oxoglutarate/iron-dependent dioxygenase
TraesCS2D02G597900	PPC domain
TraesCS2B02G604700	PPC domain
novel.1222	-
TraesCS5B02G479500	F-box domain
TraesCS7A02G467100	-
TraesCS2D02G576800	WD40-repeat-containing domain
TraesCS3A02G339100	Zinc finger, RanBP2-type
novel.297	-
novel.7915	PF03108:MuDR family transposase|PF10551:MULE transposase domain
TraesCS7B02G008600	NB-ARC
TraesCS7B02G329400	-
novel.10881	PF03017:TNP1/EN/SPM transposase
TraesCS6B02G437900	Transferase
TraesCS2A02G173500	Histone-fold
TraesCS2D02G451100	P-loop containing nucleoside triphosphate hydrolase
TraesCS5B02G420400	RNA polymerase, alpha subunit
TraesCS6B02G456100	Ulp1 protease family, C-terminal catalytic domain
TraesCS4D02G241300	DnaJ domain
TraesCS2A02G175200	WD40-repeat-containing domain
TraesCS5B02G422100	-
TraesCS3A02G140200	SGNH hydrolase-type esterase domain
TraesCS6A02G155500	Aldehyde/histidinol dehydrogenase
novel.11751	-
TraesCS6B02G406500	F-box domain
TraesCS6A02G386900	Phosphoribosyltransferase C-terminal
TraesCS7B02G057700	Ionotropic glutamate receptor
TraesCS5B02G176100	RNA recognition motif domain
TraesCS1A02G005800	Mei2/Mei2-like, C-terminal RNA recognition motif
TraesCS1D02G177400	Actin family
novel.174	-
TraesCS2D02G044100	Glutathione S-transferase, C-terminal-like
TraesCS1A02G012400	F-box domain
novel.5418	-
TraesCS2A02G566800	-
novel.11691	-
novel.5833	-
TraesCSU02G020600	Protein kinase-like domain
TraesCS1D02G188900	LysM domain
TraesCS3A02G175700	P-loop containing nucleoside triphosphate hydrolase
TraesCS3A02G271600	-
novel.3888	PF04685:Glycosyl-hydrolase family 116, catalytic region|PF12215:beta-glucosidase 2, glycosyl-hydrolase family 116 N-term
novel.159	-
TraesCS5B02G305600	UDP-glucuronosyl/UDP-glucosyltransferase
novel.2287	-
TraesCS6D02G015600	Leucine-rich repeat domain, L domain-like
TraesCS2D02G571100	Protein kinase-like domain
TraesCS3A02G525100	Drought induced 19 protein type, zinc-binding domain
TraesCS4B02G335300	Non-haem dioxygenase N-terminal domain
TraesCS1A02G001900	Peroxisome membrane anchor protein Pex14p, N-terminal
TraesCS7D02G367700	Winged helix-turn-helix DNA-binding domain
TraesCS5B02G529300	Protein kinase-like domain
novel.11291	PF08284:Retroviral aspartyl protease|PF00078:Reverse transcriptase (RNA-dependent DNA polymerase)|PF00665:Integrase core domain
novel.1152	-
TraesCS1B02G159400	Citrate transporter-like domain
novel.8106	-
TraesCS4D02G068300	Zeta toxin domain
TraesCS5A02G259000	-
TraesCS3B02G472800	NAC domain
TraesCS5B02G229600	Protein of unknown function DUF716 (TMEM45)
novel.6823	-
TraesCS6A02G039700	-
novel.9867	PF02365:No apical meristem (NAM) protein
TraesCS2B02G346000	Aldehyde dehydrogenase domain
TraesCS5A02G261000	Metallo-beta-lactamase
TraesCS7B02G129700	EXS, C-terminal
TraesCS6B02G059700	Lamin-B receptor of TUDOR domain
novel.11237	-
novel.8151	PF05699:hAT family C-terminal dimerisation region
TraesCS5D02G243700	Mitochondrial carrier domain
TraesCS2D02G588800	-
novel.5853	PF00459:Inositol monophosphatase family
TraesCS7B02G030600	Multi antimicrobial extrusion protein
novel.7082	-
TraesCS7D02G387200	Amino acid transporter, transmembrane domain
TraesCS2A02G131000	Zinc finger, AN1-type
TraesCSU02G118100	EF-hand domain
TraesCS3B02G266200	PPM-type phosphatase domain
TraesCS5D02G072700	DnaJ domain
novel.9199	-
TraesCS6D02G389900	AMP-dependent synthetase/ligase
TraesCS3D02G408000	Zinc finger, TAZ-type
TraesCS4B02G020300	RNA recognition motif domain
TraesCS3A02G125700	UDP-glucuronosyl/UDP-glucosyltransferase
novel.10104	-
TraesCS7B02G245700	-
novel.5047	-
novel.7939	-
TraesCS2D02G582600	Protein kinase-like domain
TraesCS4D02G054600	-
novel.9926	-
TraesCS1A02G341600	Signal transduction histidine kinase, phosphotransfer (Hpt) domain
TraesCS2A02G546900	-
TraesCS5A02G389100	Glycoside hydrolase superfamily
novel.6069	-
TraesCS4A02G453200	F-box domain
TraesCS3A02G093000	Alliinase, C-terminal
TraesCS5B02G486300	Histidine phosphatase superfamily
TraesCS2A02G581000	Mpv17/PMP22
TraesCS7A02G074700	Band 7 domain
novel.256	-
novel.6840	-
novel.9204	-
TraesCS6B02G334300	Kelch repeat type 1
TraesCS2A02G343200	-
TraesCS5D02G429000	NB-ARC
TraesCS3A02G195700	-
TraesCS6B02G178000	Uncharacterised domain Wax2, C-terminal
TraesCS2A02G514100	Filament-like plant protein
TraesCS3B02G418900	SUN domain
TraesCS1A02G007900	-
novel.5951	-
TraesCS7D02G042400	DNA-binding pseudobarrel domain
TraesCS6D02G122500	-
novel.5669	-
novel.7994	PF04782:Protein of unknown function (DUF632)
TraesCS1A02G312700	Glycoside hydrolase family 17
TraesCS6A02G002500	Translation initiation factor 3, N-terminal
novel.475	-
novel.7801	-
TraesCS6B02G327900	Chalcone/stilbene synthase, N-terminal
TraesCS2D02G147900	Protein of unknown function DUF1677, Oryza sativa
TraesCS4D02G012900	Cobalamin-independent methionine synthase MetE, C-terminal/archaeal
novel.12351	-
novel.10899	-
novel.3614	-
novel.6398	PF13359:DDE superfamily endonuclease
TraesCS1D02G392500	Deoxyxylulose-5-phosphate synthase
novel.9250	PF00078:Reverse transcriptase (RNA-dependent DNA polymerase)|PF13966:zinc-binding in reverse transcriptase
TraesCS6B02G375600	TRAF-like
TraesCS6A02G338600	Pyridoxal phosphate-dependent transferase
TraesCS2A02G557600	Magnesium transporter NIPA
TraesCS7A02G196400	-
TraesCS6B02G116200	Domain of unknown function DUF1995
novel.130	-
TraesCS7A02G331300	Major intrinsic protein
TraesCS4B02G207900	HAD-like domain
novel.6063	-
TraesCS3A02G105300	Thioredoxin-like fold
TraesCS3B02G434900	-
novel.8286	-
novel.5319	PF03101:FAR1 DNA-binding domain
TraesCS5A02G197800	WD40-repeat-containing domain
novel.2303	-
[truncated: 4,580 more rows]

## Sheet: TableS1-2
TableS1-2 Differentially expressed genes identified of 7182 at 72dpi
gene_id	gene_description
TraesCS5A02G518300	Aquaporin-like
TraesCS1A02G175200	Bifunctional inhibitor/plant lipid transfer protein/seed storage helical domain
novel.2334	PF00445:Ribonuclease T2 family|PF00004:ATPase family associated with various cellular activities (AAA)
novel.6195	-
TraesCS4A02G163000	Peptidase C19, ubiquitin carboxyl-terminal hydrolase
novel.10419	PF14569:Zinc-binding RING-finger
TraesCS2D02G576000	Proton-dependent oligopeptide transporter family
TraesCS4D02G166000	-
TraesCS7B02G008300	TPMT family
novel.10232	-
TraesCS6D02G315900	DENN domain
TraesCS4A02G112800	Gamma interferon inducible lysosomal thiol reductase GILT
novel.5774	-
TraesCS5B02G059200	Basic leucine-zipper, C-terminal
TraesCS2A02G565600	Proton-dependent oligopeptide transporter family
novel.8258	-
TraesCS5B02G080800	F-box domain
TraesCS5A02G261500	Domain of unknown function DUF1664
TraesCS6B02G364700	SCP2 sterol-binding domain
TraesCS5A02G249000	Homeobox domain-like
TraesCS5A02G057500	Basic leucine-zipper, C-terminal
novel.2858	PF00753:Metallo-beta-lactamase superfamily|PF05970:PIF1-like helicase|PF14214:Helitron helicase-like domain at N-terminus
TraesCS4A02G127700	Endoplasmic reticulum vesicle transporter, C-terminal
TraesCS5B02G408300	Cold-regulated 413 protein
novel.5960	-
novel.8707	PF00385:Chromo (CHRromatin Organisation MOdifier) domain|PF00665:Integrase core domain|PF03732:Retrotransposon gag protein|PF00078:Reverse transcriptase (RNA-dependent DNA polymerase)|PF08284:Retroviral aspartyl protease
TraesCS4A02G307500	Protein kinase-like domain
novel.5101	-
TraesCS2D02G577000	Protein kinase-like domain
novel.8310	-
TraesCS5B02G142500	Glutathione S-transferase, C-terminal-like
TraesCS5B02G265200	-
TraesCS6B02G079400	Target SNARE coiled-coil homology domain
TraesCS6B02G468200	Glycosyl transferase, family 48
novel.9741	-
novel.4688	PF09532:FDF domain|PF12701:Scd6-like Sm domain
TraesCS5B02G109600	-
TraesCS7A02G002000	Jas TPL-binding domain
novel.9995	-
TraesCS2A02G217600	Protein kinase-like domain
novel.485	-
novel.10844	-
TraesCS1D02G029100	NB-ARC
TraesCS5D02G354400	FAD/NAD(P)-binding domain
TraesCS6D02G166700	P-loop containing nucleoside triphosphate hydrolase
TraesCS6D02G267100	CCT domain
novel.7655	PF00276:Ribosomal protein L23|PF01348:Type II intron maturase
TraesCS6B02G451100	Peptidase A22B, signal peptide peptidase
TraesCS6D02G293200	Transcription factor, K-box
TraesCS6B02G315400	CCT domain
TraesCS5B02G294600	Glycoside hydrolase superfamily
TraesCS6A02G395500	PGG domain
TraesCS2A02G235500	Small GTPase superfamily, ARF/SAR type
TraesCS2A02G007300	-
novel.502	PF04765:Protein of unknown function (DUF616)
TraesCS6A02G071400	Ribosomal protein S5 domain 2-type fold
TraesCS6B02G270000	-
TraesCS3B02G371200	NAC domain
novel.4446	-
novel.4689	PF12701:Scd6-like Sm domain|PF09532:FDF domain
TraesCS6D02G181100	Cyclic nucleotide-binding-like
TraesCS5B02G408400	Cold-regulated 413 protein
TraesCS1D02G142100	Zinc finger, CHY-type
TraesCS6B02G307400	Translation initiation factor, beta propellor-like domain
TraesCS7A02G003900	Acyl-CoA dehydrogenase/oxidase C-terminal
TraesCS6D02G255600	-
novel.9514	-
TraesCS6A02G025700	NAD(P)-binding domain
novel.11848	-
TraesCS4A02G010300	Tubulin-tyrosine ligase/Tubulin polyglutamylase
TraesCS2D02G579900	-
TraesCS6B02G307500	-
TraesCS5D02G273400	-
TraesCS1A02G076100	Nitrogen regulatory protein PII
TraesCS5D02G068800	Basic leucine-zipper, C-terminal
novel.12085	-
novel.10368	PF03479:Domain of unknown function (DUF296)
TraesCS5A02G265500	-
TraesCS5B02G062000	Protein kinase-like domain
novel.8759	PF02984:Cyclin, C-terminal domain
TraesCS3A02G105300	Thioredoxin-like fold
novel.4397	-
novel.1804	-
TraesCS6B02G471700	Cell morphogenesis central region
TraesCS1B02G290000	-
TraesCS6B02G450200	Major intrinsic protein
novel.7779	PF08263:Leucine rich repeat N-terminal domain
TraesCS3A02G339600	NAC domain
TraesCS6B02G428300	NB-ARC
TraesCS2D02G586200	Thioredoxin-like fold
novel.7768	-
TraesCS1A02G221000	D-isomer specific 2-hydroxyacid dehydrogenase, NAD-binding domain
TraesCS5B02G384200	Pep3/Vps18/deep orange
TraesCS6B02G444800	K Homology domain, type 1
TraesCS6A02G022600	2-oxoacid dehydrogenase acyltransferase, catalytic domain
TraesCS6B02G084400	Ribose 5-phosphate isomerase, type A
TraesCS2A02G081900	CheY-like superfamily
TraesCS5B02G559000	Sigma 54 modulation/S30EA ribosomal protein, C-terminal
novel.6156	PF00931:NB-ARC domain|PF13962:Domain of unknown function
TraesCS2A02G418300	Protein kinase-like domain
TraesCS6A02G255600	-
novel.12430	-
TraesCS6A02G286400	CCT domain
TraesCS7A02G015200	Protein kinase-like domain
TraesCS7B02G007200	-
novel.9731	-
TraesCS6B02G364500	-
novel.4293	-
TraesCS5A02G262500	-
TraesCS6D02G261400	-
novel.207	-
TraesCS5B02G381200	Domain of unknown function DUF828
TraesCS3A02G436100	Transcription factor, TCP
TraesCS6B02G051100	-
TraesCS2A02G341800	Lipoyl synthase, N-terminal
novel.1918	-
TraesCS7A02G305200	NAC domain
novel.4465	PF10533:Plant zinc cluster domain
TraesCS6B02G028600	2-oxoacid dehydrogenase acyltransferase, catalytic domain
TraesCS6B02G456000	P-loop containing nucleoside triphosphate hydrolase
TraesCS5B02G412700	Tubulin/FtsZ, GTPase domain
TraesCS6D02G212900	Major intrinsic protein
TraesCS6B02G050900	Protein kinase-like domain
TraesCS5B02G349300	FAD/NAD(P)-binding domain
TraesCS3B02G470700	Transcription factor, TCP
novel.11133	PF00931:NB-ARC domain
TraesCS2A02G464300	RNA recognition motif domain
TraesCS3D02G441600	-
novel.4272	PF00112:Papain family cysteine protease
TraesCS3B02G096500	Light regulated Lir1
TraesCS2A02G070400	Protein of unknown function DUF2045
novel.5233	-
TraesCS1D02G280200	-
TraesCS7B02G329400	-
TraesCS2D02G578600	Tetratricopeptide-like helical domain
TraesCS5D02G565000	Sigma 54 modulation/S30EA ribosomal protein, C-terminal
TraesCS5A02G161600	P-loop containing nucleoside triphosphate hydrolase
TraesCS3B02G430300	Ribonuclease T2-like
novel.3637	-
TraesCS4D02G199600	CCT domain
TraesCS2A02G258200	Piwi domain
novel.10440	-
TraesCS6D02G026500	Glycosyl hydrolase family 32, N-terminal
TraesCS6B02G099800	F-box domain
novel.9021	-
novel.9177	-
novel.515	-
novel.2281	PF04424:MINDY deubiquitinase
TraesCS5B02G024700	P-loop containing nucleoside triphosphate hydrolase
TraesCS5A02G348200	FAD/NAD(P)-binding domain
TraesCS2D02G268600	-
TraesCS4A02G090200	Haem peroxidase
TraesCS4D02G335400	-
TraesCS7A02G345500	Heavy metal-associated domain, HMA
TraesCS7A02G033500	Guanine nucleotide binding protein (G-protein), alpha subunit
TraesCS3B02G485600	Domain of unknown function DUF1624
TraesCS2A02G184600	NB-ARC
TraesCS3B02G594300	Homeobox domain-like
TraesCS6B02G473000	Peptidase M3A/M3B catalytic domain
novel.3080	PF00168:C2 domain|PF00069:Protein kinase domain
TraesCS2A02G182500	NAD(P)-binding domain
novel.287	-
novel.1652	-
TraesCS6B02G449800	-
TraesCS3D02G012800	Protein kinase-like domain
TraesCS6B02G099600	PUA-like domain
novel.12686	PF03283:Pectinacetylesterase
novel.1443	-
TraesCS4A02G260100	-
TraesCS6A02G004500	Protein kinase-like domain
TraesCS2A02G558300	Protein kinase-like domain
TraesCS6D02G186900	Protein kinase-like domain
TraesCS1B02G382200	Pectin lyase fold/virulence factor
novel.7405	-
TraesCS2D02G588100	F-box domain
TraesCS6A02G001700	Protein kinase-like domain
TraesCS2D02G589100	Protein of unknown function DUF167
TraesCS6B02G002800	Mss4-like
TraesCS3D02G128800	Alpha/Beta hydrolase fold
novel.8090	-
novel.9877	-
novel.3091	-
TraesCS7B02G080300	Transcription factor, MADS-box
novel.9561	PF03017:TNP1/EN/SPM transposase
TraesCS7A02G017600	Homeobox domain-like
TraesCS6D02G232600	Chaperone DnaJ, C-terminal
TraesCS6B02G452100	-
TraesCS5D02G112200	-
TraesCS2B02G469000	Protein of unknown function DUF597
TraesCS5A02G248700	Glycoside hydrolase superfamily
novel.2090	PF13960:Domain of unknown function (DUF4218)|PF02992:Transposase family tnp2|PF13952:Domain of unknown function (DUF4216)|PF13963:Transposase-associated domain
novel.10148	PF02902:Ulp1 protease family, C-terminal catalytic domain
TraesCS1D02G369900	Saposin-like
novel.7831	-
TraesCS2D02G590200	Mpv17/PMP22
TraesCS5B02G407200	-
TraesCS5B02G305500	UDP-glucuronosyl/UDP-glucosyltransferase
TraesCS4A02G472000	NB-ARC
TraesCS1A02G212900	Lipoxygenase, C-terminal
TraesCS2B02G208500	F-box domain
novel.9539	-
novel.10847	PF00069:Protein kinase domain
TraesCS1A02G143300	Zinc finger, CHY-type
TraesCS3D02G152600	Ankyrin repeat-containing domain
TraesCS7D02G050800	Glutathione S-transferase, C-terminal-like
novel.5731	-
TraesCS1A02G018600	Protein kinase-like domain
TraesCS6B02G007400	Amino acid transporter, transmembrane domain
TraesCS6A02G374100	UbiB domain
novel.8115	-
TraesCS4B02G153700	-
novel.10260	-
novel.412	PF05970:PIF1-like helicase|PF14214:Helitron helicase-like domain at N-terminus
TraesCS7B02G008200	Domain of unknown function DUF676, lipase-like
novel.379	-
TraesCS4A02G433900	Thioredoxin-like fold
TraesCS4A02G162200	-
TraesCS7D02G030100	Guanine nucleotide binding protein (G-protein), alpha subunit
TraesCS4B02G158100	-
TraesCS1B02G181800	Glycoside hydrolase superfamily
novel.4141	-
novel.1294	PF13855:Leucine rich repeat|PF12799:Leucine Rich repeats (2 copies)|PF08263:Leucine rich repeat N-terminal domain|PF07714:Protein tyrosine kinase
TraesCS1A02G030000	-
novel.1696	-
TraesCS2A02G513200	-
TraesCS2A02G564200	P-loop containing nucleoside triphosphate hydrolase
TraesCS3D02G440200	Glycoside hydrolase superfamily
TraesCS3B02G225800	Protein kinase-like domain
TraesCS5B02G140300	Cyclin-like
novel.5980	-
novel.9809	-
novel.11524	-
TraesCS6B02G470000	Glycosyl transferase, family 13
novel.1778	-
TraesCS2A02G564300	-
TraesCS1B02G464300	TMEM33/Pom33 family
TraesCS7B02G008900	P-loop containing nucleoside triphosphate hydrolase
TraesCS7B02G064200	-
novel.5636	-
TraesCS5D02G216300	Peptidase C1A, papain C-terminal
TraesCS3D02G081300	Light regulated Lir1
novel.8588	-
novel.7979	PF04844:Transcriptional repressor, ovate
novel.12322	-
novel.1737	PF03101:FAR1 DNA-binding domain|PF10551:MULE transposase domain
novel.7817	PF04424:MINDY deubiquitinase|PF01411:tRNA synthetases class II (A)
TraesCS4A02G344900	Band 7 domain
TraesCS1B02G432700	Chlorophyll A-B binding protein
novel.5482	-
TraesCS6B02G099000	F-box domain
novel.8675	-
novel.11463	-
TraesCS6A02G045300	NAD(P)-binding domain
novel.9844	-
TraesCS6A02G023300	Glycosyl hydrolase family 32, N-terminal
TraesCS2A02G576600	DnaJ domain
TraesCS6A02G386700	Diphthamide synthesis DPH1/DPH2
TraesCS2A02G147000	Domain of unknown function DUF1618
TraesCS6D02G392000	-
novel.2286	-
TraesCS3D02G534100	Peptidase C13, legumain
TraesCS5D02G399100	Glycoside hydrolase superfamily
TraesCS6A02G379300	DNA repair metallo-beta-lactamase
TraesCS2A02G137700	-
novel.813	-
TraesCS6B02G450700	Kelch repeat type 1
TraesCS6B02G009600	Ankyrin repeat-containing domain
novel.11200	-
TraesCS6A02G384500	-
TraesCS1A02G101300	P-loop containing nucleoside triphosphate hydrolase
TraesCS1D02G034300	Multi antimicrobial extrusion protein
novel.6074	-
TraesCS6A02G281100	-
novel.7935	-
novel.5525	-
TraesCS2A02G435000	EF-hand domain pair
novel.2384	-
novel.2759	PF13966:zinc-binding in reverse transcriptase|PF00078:Reverse transcriptase (RNA-dependent DNA polymerase)
novel.9735	-
TraesCS3A02G289700	WRKY domain
TraesCS6A02G373900	NAD(P)-binding domain
novel.9466	PF07992:Pyridine nucleotide-disulphide oxidoreductase
TraesCS6A02G041900	Uncharacterised domain, di-copper centre
novel.12779	PF10551:MULE transposase domain|PF03101:FAR1 DNA-binding domain
TraesCS5D02G060300	Myc-type, basic helix-loop-helix (bHLH) domain
TraesCS5A02G143500	Glutathione S-transferase, C-terminal-like
TraesCS4A02G103900	Glutathione S-transferase, N-terminal
TraesCS4A02G447600	P-loop containing nucleoside triphosphate hydrolase
novel.2416	-
TraesCS3B02G014800	-
novel.10252	-
novel.1256	PF02389:Cornifin (SPRR) family
novel.10041	-
TraesCS5D02G027700	Zinc finger, GATA-type
TraesCS5D02G148500	Thioredoxin-like fold
TraesCS5B02G362500	Proteolipid membrane potential modulator
TraesCS4B02G299600	DNA-binding domain
novel.2043	-
TraesCS2A02G302400	Quinolinate phosphoribosyl transferase, C-terminal
novel.1830	PF04065:Not1 N-terminal domain, CCR4-Not complex component
TraesCS3B02G129900	WRKY domain
TraesCS4A02G447500	NB-ARC
novel.4959	-
TraesCS5A02G262800	-
TraesCS6B02G109300	-
TraesCS6D02G145400	Aldehyde/histidinol dehydrogenase
TraesCS7A02G439200	Late embryogenesis abundant protein, LEA-25/LEA-D113
TraesCS5A02G210100	Peptidase C1A, papain C-terminal
TraesCS4B02G233300	Cation efflux protein
novel.2389	-
TraesCS3B02G610800	Histone-fold
novel.11194	-
TraesCS5B02G054600	RING-type zinc-finger, LisH dimerisation motif
novel.5671	-
TraesCS2A02G267000	-
TraesCS1A02G278800	Transferase
novel.7377	PF00208:Glutamate/Leucine/Phenylalanine/Valine dehydrogenase
TraesCS3D02G428700	Transcription factor, TCP
TraesCS7A02G323600	Sugar phosphate transporter domain
TraesCS3D02G369800	-
TraesCS4A02G461600	Ribosomal protein L5 domain
TraesCS7D02G020100	Hydrophobic seed protein
TraesCS2D02G583000	Haem peroxidase
TraesCS1B02G022400	Protein kinase-like domain
TraesCS6D02G397500	-
TraesCS6B02G454500	-
novel.9209	PF14379:MYB-CC type transfactor, LHEQLE motif
TraesCS6B02G440600	Leucine-rich repeat domain, L domain-like
novel.356	-
novel.5995	-
TraesCS6D02G136300	Thiamine phosphate synthase/TenI
TraesCS1B02G429200	Uncharacterised protein family Ycf23
TraesCS6A02G231300	Lipocalin/cytosolic fatty-acid binding domain
novel.1807	-
novel.8292	PF08646:Replication factor-A C terminal domain
TraesCS1A02G203700	Glycoside hydrolase, family 19, catalytic
TraesCS5D02G386500	Myc-type, basic helix-loop-helix (bHLH) domain
TraesCS1A02G308900	AMP-activated protein kinase, glycogen-binding domain
TraesCS6B02G451200	Phosphatidylinositol-4-phosphate 5-kinase, core
TraesCS2D02G117900	Xylose isomerase-like, TIM barrel domain
novel.9482	-
TraesCS4B02G183300	-
TraesCSU02G091600	-
TraesCS3B02G010200	Protein of unknown function DUF247, plant
TraesCS1A02G011900	Protein kinase-like domain
TraesCS5B02G054700	Peptidase S1, PA clan
novel.10531	-
novel.8189	-
novel.3356	-
novel.7663	-
TraesCS6D02G016900	Protein kinase-like domain
novel.12514	-
TraesCS7A02G015800	Protein kinase-like domain
novel.1932	-
TraesCS3B02G233000	Peptidase C13, legumain
novel.12744	PF00069:Protein kinase domain|PF03822:NAF domain
novel.12718	PF00078:Reverse transcriptase (RNA-dependent DNA polymerase)|PF03732:Retrotransposon gag protein|PF08284:Retroviral aspartyl protease
TraesCS4A02G004800	-
TraesCSU02G143200	-
TraesCS2D02G592000	Protein of unknown function DUF1677, Oryza sativa
TraesCS5B02G063500	Protein kinase-like domain
TraesCS2D02G565100	Mlo-related protein
TraesCS6D02G392300	-
TraesCS6D02G236800	-
novel.10582	-
TraesCS5B02G017900	Isoprenoid synthase domain
TraesCS2D02G587900	Ribosome-inactivating protein
TraesCS6A02G000600	Thioredoxin-like fold
novel.7512	-
TraesCS6B02G471600	Zinc finger, CCCH-type
TraesCS2B02G100300	Protein kinase-like domain
TraesCS1A02G403300	Chlorophyll A-B binding protein
novel.12253	-
novel.278	-
novel.5881	-
TraesCS3B02G606800	Ribosome-inactivating protein
novel.291	PF07727:Reverse transcriptase (RNA-dependent DNA polymerase)
TraesCS7A02G235100	DnaJ domain
TraesCSU02G149400	Domain of unknown function DUF1618
novel.3991	-
TraesCS4D02G328200	F-box domain
TraesCS5B02G368300	Peptidase C1A, papain C-terminal
TraesCS5D02G062500	Ku70/Ku80, N-terminal alpha/beta
novel.9671	PF06694:Plant nuclear matrix protein 1 (NMP1)
TraesCS2D02G584900	Tubby C-terminal-like domain
TraesCS6B02G137600	Activator of Hsp90 ATPase, N-terminal
novel.10341	-
novel.11157	-
TraesCS6B02G470700	Multi antimicrobial extrusion protein
novel.1732	-
TraesCS6B02G106500	-
novel.9147	-
novel.7667	-
TraesCS6A02G069500	Cold-shock protein, DNA-binding
TraesCS6A02G147800	Peptidase C12, ubiquitin carboxyl-terminal hydrolase
novel.2041	-
TraesCS2A02G582400	Protein kinase-like domain
novel.402	-
TraesCS5D02G182000	Chlorophyll A-B binding protein
TraesCS2A02G442300	P-loop containing nucleoside triphosphate hydrolase
novel.232	PF04146:YT521-B-like domain|PF00933:Glycosyl hydrolase family 3 N terminal domain
novel.12442	-
novel.4481	-
TraesCS3A02G316700	NAD kinase/diacylglycerol kinase-like domain
TraesCS6A02G385100	Protein kinase-like domain
TraesCS3B02G012200	RNA polymerase II associated factor Paf1
novel.2249	-
TraesCS6B02G012700	Guanine nucleotide binding protein (G-protein), alpha subunit
TraesCS7B02G272500	Winged helix-turn-helix DNA-binding domain
TraesCS2D02G393900	Fatty acid hydroxylase
novel.5961	-
novel.9712	-
TraesCS2B02G053700	Amidase signature domain
TraesCS6A02G387600	HAD-like domain
TraesCS7B02G462900	Protein kinase-like domain
novel.9081	-
TraesCS5D02G032100	Domain of unknown function DUF1618
TraesCS6B02G117600	Pyridoxal 5'-phosphate synthase subunit PdxT/SNO
novel.8800	-
TraesCS1A02G005000	Protein kinase-like domain
TraesCS6B02G216900	PPM-type phosphatase domain
novel.9921	-
TraesCS1D02G207200	Strictosidine synthase, conserved region
novel.3990	-
novel.8988	-
novel.3353	-
TraesCS1A02G021100	Transferase
TraesCS7D02G538200	NB-ARC
TraesCS5D02G165000	-
TraesCS4A02G455000	Glutathione S-transferase, C-terminal-like
novel.9795	PF00069:Protein kinase domain
novel.10077	-
novel.3402	PF12937:F-box-like
TraesCS6B02G461200	-
novel.3401	-
novel.8169	-
TraesCS1D02G322400	Alpha/Beta hydrolase fold
novel.4785	-
novel.5955	-
novel.10139	-
TraesCS6D02G358900	Photosystem II PsbR
TraesCS5B02G083300	Protein of unknown function DUF1118
novel.106	PF00855:PWWP domain|PF05964:F/Y-rich N-terminus
TraesCS6B02G451300	NAC domain
TraesCS2A02G198500	Major intrinsic protein
novel.5342	PF14569:Zinc-binding RING-finger
TraesCS2B02G100200	P-loop containing nucleoside triphosphate hydrolase
TraesCS6B02G056900	Uncharacterised domain, di-copper centre
novel.12336	-
novel.9474	-
novel.9804	PF02943:Ferredoxin thioredoxin reductase catalytic beta chain
novel.11185	PF17184:Rit1 N-terminal domain
TraesCS5B02G068300	Guanine nucleotide binding protein (G-protein), alpha subunit
novel.4678	-
TraesCS6B02G013700	F-box domain
novel.5491	-
TraesCS6B02G455000	P-loop containing nucleoside triphosphate hydrolase
TraesCS1D02G017900	Protein kinase-like domain
TraesCS2B02G054600	Histidine phosphatase superfamily
TraesCS1A02G025500	NB-ARC
TraesCS6B02G455600	Electron transfer flavoprotein, alpha/beta-subunit, N-terminal
TraesCS5B02G380200	Myc-type, basic helix-loop-helix (bHLH) domain
TraesCS6A02G292400	-
novel.774	PF03381:LEM3 (ligand-effect modulator 3) family / CDC50 family
TraesCSU02G095600	UDP-glucuronosyl/UDP-glucosyltransferase
novel.5429	-
novel.7403	-
novel.10231	-
novel.8794	-
TraesCS1B02G121600	Glycoside hydrolase superfamily
novel.5697	-
TraesCS2D02G592100	Cation/H+ exchanger
novel.8113	PF07762:Protein of unknown function (DUF1618)
novel.5630	-
novel.8506	-
TraesCS6B02G365000	Aminoacyl-tRNA synthetase, class II (G/ P/ S/T)
TraesCS2D02G583100	Haem peroxidase
TraesCS7B02G294800	Tryptophan synthase beta subunit-like PLP-dependent enzyme
novel.3255	-
TraesCS3B02G409300	-
novel.11867	PF02992:Transposase family tnp2|PF13963:Transposase-associated domain|PF13456:Reverse transcriptase-like|PF13966:zinc-binding in reverse transcriptase
TraesCS4A02G345500	Protein kinase-like domain
TraesCS2A02G563400	Protein kinase-like domain
TraesCS2B02G018600	P-loop containing nucleoside triphosphate hydrolase
TraesCS1A02G246100	F-box domain
TraesCSU02G133300	NB-ARC
TraesCS1A02G022500	-
TraesCS6D02G026400	Glycosyl hydrolase family 32, N-terminal
novel.9729	-
novel.12441	PF12899:Alkaline and neutral invertase
TraesCS5D02G554000	Protein kinase-like domain
TraesCS7D02G385100	Rab-GTPase-TBC domain
novel.4344	PF04782:Protein of unknown function (DUF632)
TraesCS6B02G454800	Protein kinase-like domain
TraesCS1A02G353300	Starch synthase, catalytic domain
TraesCS7D02G295400	Homeobox domain-like
novel.8549	-
novel.10266	-
TraesCS3B02G378400	ENTH/VHS
novel.8314	-
novel.10274	-
TraesCS6B02G452200	-
novel.2221	-
novel.4750	PF03381:LEM3 (ligand-effect modulator 3) family / CDC50 family
TraesCS6B02G470800	Protein of unknown function DUF760
novel.7467	-
TraesCS4A02G311300	Major facilitator superfamily domain
novel.9288	-
novel.2274	PF13359:DDE superfamily endonuclease|PF12776:Myb/SANT-like DNA-binding domain
novel.11090	PF02902:Ulp1 protease family, C-terminal catalytic domain
novel.8388	-
novel.9078	-
TraesCS5D02G060200	Zinc finger, C3HC4 RING-type
novel.5820	-
novel.2118	-
novel.9621	-
TraesCS5B02G061400	Domain of unknown function DUF1618
TraesCS2A02G425300	-
TraesCS1A02G176900	FAD/NAD(P)-binding domain
novel.12742	PF03017:TNP1/EN/SPM transposase
novel.5245	PF10551:MULE transposase domain
novel.1765	-
TraesCS6B02G452800	-
novel.7810	-
TraesCS5A02G264100	F-box domain
TraesCS2D02G135700	Peptidase S10, serine carboxypeptidase
novel.10166	-
novel.7770	-
novel.8243	-
TraesCS2A02G217300	Protein kinase-like domain
novel.8350	-
TraesCS6A02G384400	-
TraesCS2B02G602000	Protein kinase-like domain
TraesCS1D02G029000	NB-ARC
novel.12501	PF00078:Reverse transcriptase (RNA-dependent DNA polymerase)|PF13975:gag-polyprotein putative aspartyl protease|PF03732:Retrotransposon gag protein
TraesCS5A02G159900	-
TraesCS6B02G005300	Enhancer of polycomb-like, N-terminal
TraesCS3D02G061700	Cytochrome P450
novel.9052	-
novel.2290	-
novel.10409	PF03360:Glycosyltransferase family 43
novel.12677	-
novel.10370	PF10551:MULE transposase domain
novel.5528	-
TraesCS3B02G603900	Zinc finger, GATA-type
TraesCS7A02G499400	Protein translocase SecE domain
novel.9212	PF02309:AUX/IAA family
novel.5785	PF13976:GAG-pre-integrase domain
novel.10284	-
novel.10080	-
TraesCS7A02G002100	WD40-repeat-containing domain
novel.8502	PF03004:Plant transposase (Ptta/En/Spm family)
novel.12788	PF13966:zinc-binding in reverse transcriptase
novel.4848	-
TraesCS2A02G560400	Pentacotripeptide-repeat region of PRORP
novel.4325	-
novel.410	-
novel.10438	PF05699:hAT family C-terminal dimerisation region|PF14372:Domain of unknown function (DUF4413)
novel.1846	-
TraesCSU02G203800	P-loop containing nucleoside triphosphate hydrolase
TraesCS3B02G285700	-
novel.5869	PF01907:Ribosomal protein L37e
TraesCS3B02G601200	ESCRT-II complex, vps25 subunit
novel.3979	-
novel.11506	PF05198:Translation initiation factor IF-3, N-terminal domain
TraesCS5B02G503400	-
novel.5711	-
novel.12535	-
TraesCS5B02G420100	Brix domain
novel.2543	-
TraesCS2D02G578100	-
TraesCS3A02G081300	Light regulated Lir1
TraesCS5A02G240300	NAD(P)-binding domain
novel.4058	PF04195:Putative gypsy type transposon
TraesCS7A02G016500	-
novel.8826	-
TraesCS6A02G036600	-
novel.1812	-
TraesCS2A02G543900	Protein kinase-like domain
novel.10084	-
novel.9479	-
novel.7802	-
TraesCS6A02G023200	Glycosyl hydrolase family 32, N-terminal
novel.8334	-
TraesCS6B02G131200	F-box domain
novel.9415	-
TraesCS2A02G015600	Cytochrome P450
TraesCS5B02G059000	Protein kinase-like domain
TraesCS2B02G510900	Bulb-type lectin domain
TraesCS6B02G130900	Aspartyl/Glutamyl-tRNA(Gln) amidotransferase, subunit B/E, catalytic
TraesCS6D02G026600	Glycosyl hydrolase family 32, N-terminal
TraesCS7B02G312600	Proton-dependent oligopeptide transporter family
TraesCS7B02G022100	Peptidase S1, PA clan
TraesCS5D02G412400	-
TraesCS6B02G072400	P-loop containing nucleoside triphosphate hydrolase
TraesCS1A02G026400	P-loop containing nucleoside triphosphate hydrolase
TraesCS2D02G587100	Inorganic pyrophosphatase
TraesCS6B02G449900	Amine oxidase
TraesCS1A02G028700	P-loop containing nucleoside triphosphate hydrolase
novel.9736	PF03004:Plant transposase (Ptta/En/Spm family)
TraesCS1D02G139400	Heavy metal-associated domain, HMA
TraesCS1D02G431400	Protein kinase-like domain
novel.12532	PF00931:NB-ARC domain
TraesCS5D02G504200	-
novel.5241	PF14111:Domain of unknown function (DUF4283)|PF14392:Zinc knuckle
TraesCS2B02G282400	Major facilitator, sugar transporter-like
novel.7380	-
TraesCS2A02G136500	Terpene synthase, metal-binding domain
novel.1491	-
TraesCS6A02G037300	Protein kinase-like domain
TraesCS2B02G437300	Protein kinase-like domain
TraesCS5B02G054800	Myc-type, basic helix-loop-helix (bHLH) domain
TraesCS2B02G474700	Zf-FLZ domain
novel.10259	PF02453:Reticulon|PF12265:Histone-binding protein RBBP4 or subunit C of CAF1 complex
novel.2205	-
TraesCS6B02G312700	UspA
TraesCS5A02G049400	Zinc finger, C3HC4 RING-type
novel.4487	PF03219:TLC ATP/ADP transporter
TraesCS3B02G005100	Protein kinase-like domain
TraesCSU02G048500	Cytochrome P450
novel.2175	-
TraesCS5B02G301400	Transcriptional coactivator p15 (PC4)
TraesCS6D02G197600	-
novel.10159	PF10551:MULE transposase domain|PF03101:FAR1 DNA-binding domain
TraesCS4B02G039400	Phosphatidylinositol-4-phosphate 5-kinase, core
novel.11497	-
novel.12789	PF00773:RNB domain
novel.10113	PF04937:Protein of unknown function (DUF 659)|PF05699:hAT family C-terminal dimerisation region|PF02892:BED zinc finger
TraesCS2D02G588300	-
novel.5472	-
novel.8235	-
novel.1837	-
novel.5664	-
TraesCS7A02G017400	P-loop containing nucleoside triphosphate hydrolase
TraesCS6B02G469900	Armadillo-type fold
TraesCS6A02G047600	Haem peroxidase
TraesCS6B02G463600	NB-ARC
novel.4926	PF14569:Zinc-binding RING-finger
novel.11502	-
novel.11197	PF12507:Human Cytomegalovirus UL139 protein
TraesCS5B02G320500	CheY-like superfamily
novel.9941	-
novel.8352	-
TraesCS6A02G163700	Inositol monophosphatase-like
novel.7378	-
novel.7	-
novel.2235	-
TraesCS3A02G466700	Hydroxyethylthiazole kinase
novel.8809	-
novel.4343	PF10551:MULE transposase domain
novel.7662	-
TraesCS4D02G018500	RNA recognition motif domain
novel.5418	-
TraesCS6B02G471500	-
TraesCS4A02G320200	Sigma 54 modulation/S30EA ribosomal protein, C-terminal
TraesCS6B02G451000	-
novel.4727	PF03004:Plant transposase (Ptta/En/Spm family)|PF13960:Domain of unknown function (DUF4218)|PF13952:Domain of unknown function (DUF4216)|PF02992:Transposase family tnp2|PF13963:Transposase-associated domain
novel.4841	PF00078:Reverse transcriptase (RNA-dependent DNA polymerase)|PF03004:Plant transposase (Ptta/En/Spm family)
TraesCS6B02G089400	Protein of unknown function DUF4079
novel.12134	-
TraesCS2A02G395500	-
TraesCS5A02G182600	Major facilitator, sugar transporter-like
TraesCS5D02G032000	MINDY deubiquitinase domain
novel.8961	PF08263:Leucine rich repeat N-terminal domain
novel.5996	-
TraesCS2A02G005200	Hexokinase, C-terminal
TraesCS3D02G061500	Cytochrome P450
TraesCS3B02G600300	Protein kinase-like domain
TraesCS5B02G294400	Glycoside hydrolase superfamily
novel.1980	PF10551:MULE transposase domain
novel.5669	-
novel.12302	PF13740:ACT domain|PF02902:Ulp1 protease family, C-terminal catalytic domain
novel.3122	-
TraesCSU02G106100	Alpha/Beta hydrolase fold
TraesCS3D02G324700	-
novel.1897	-
novel.10578	-
TraesCS1A02G011600	-
novel.11864	-
novel.2152	-
novel.11661	-
novel.10597	-
TraesCS3D02G211400	Alpha/Beta hydrolase fold
novel.1746	-
TraesCS7A02G074700	Band 7 domain
TraesCS5B02G010100	Protein of unknown function DUF3615
novel.8611	PF07765:KIP1-like protein
TraesCS3B02G000200	Domain of unknown function DUF3506
TraesCS4A02G471500	Aspartic peptidase domain
novel.9791	-
TraesCS2B02G005400	Protein kinase-like domain
novel.11560	-
novel.2250	-
novel.10061	-
novel.10071	-
TraesCS7A02G021000	Aspartic peptidase domain
novel.12499	-
novel.9195	-
novel.10118	PF10539:Development and cell death domain
novel.10587	-
novel.9721	-
novel.5715	-
novel.5920	-
novel.6166	PF08263:Leucine rich repeat N-terminal domain|PF13855:Leucine rich repeat
novel.2137	-
TraesCS2D02G585000	Protein BYPASS-related
novel.1959	-
TraesCS2A02G253300	Cyclin-like
novel.3437	-
TraesCS2A02G159300	Glycoside hydrolase superfamily
novel.2262	PF00078:Reverse transcriptase (RNA-dependent DNA polymerase)|PF13966:zinc-binding in reverse transcriptase|PF03732:Retrotransposon gag protein
TraesCS4D02G052800	Vacuolar protein sorting-associated protein 62
TraesCS2A02G343600	Galactose mutarotase-like domain
TraesCS5B02G414000	Proton-dependent oligopeptide transporter family
novel.11098	PF05653:Magnesium transporter NIPA
novel.2254	-
novel.7928	-
novel.7958	PF11443:Domain of unknown function (DUF2828)
TraesCS6B02G452700	Hepatocellular carcinoma-associated antigen 59
novel.9462	PF14204:Ribosomal L18 C-terminal region
TraesCS4D02G360000	Hydrophobic seed protein
TraesCS1A02G341700	Lon, substrate-binding domain
novel.12757	PF13963:Transposase-associated domain
novel.1818	-
TraesCS6B02G451900	F-box domain
TraesCS5D02G321100	NAD(P)-binding domain
TraesCS1A02G290100	-
TraesCS6A02G020100	Protein kinase-like domain
novel.5319	PF03101:FAR1 DNA-binding domain
TraesCS5A02G249600	Protein kinase-like domain
TraesCS7B02G285700	Glycoside hydrolase family 17
novel.3969	-
TraesCS7A02G355300	Winged helix-turn-helix DNA-binding domain
novel.8885	PF00118:TCP-1/cpn60 chaperonin family
novel.11559	-
novel.12057	-
novel.2108	-
novel.9471	-
novel.8315	PF00999:Sodium/hydrogen exchanger family
TraesCS5A02G276200	FAD dependent oxidoreductase
TraesCS3D02G418900	Protein kinase-like domain
TraesCS2D02G583200	Haem peroxidase
TraesCS2A02G441800	-
TraesCS1A02G343400	Profilin
TraesCS6D02G350000	Bifunctional nuclease domain
novel.11955	-
novel.10454	-
novel.11837	-
novel.1914	-
novel.7814	PF04733:Coatomer epsilon subunit
novel.11233	PF00342:Phosphoglucose isomerase
TraesCS3B02G165600	-
TraesCS6B02G472700	P-loop containing nucleoside triphosphate hydrolase
TraesCS5A02G296500	P-loop containing nucleoside triphosphate hydrolase
novel.3981	-
novel.5277	-
TraesCS3D02G277500	-
TraesCS1A02G334800	Cytochrome P450
TraesCSU02G021600	Domain of unknown function DUF3700
TraesCS5B02G157600	-
novel.5257	-
novel.6840	-
novel.1896	-
novel.9385	-
novel.4349	-
TraesCS6B02G035000	Protein kinase-like domain
TraesCS2B02G478400	PPM-type phosphatase domain
novel.5460	PF01842:ACT domain
TraesCS5B02G260600	-
novel.2076	-
TraesCS1A02G403800	Chlorophyll A-B binding protein
novel.9175	-
TraesCS1D02G015400	Protein kinase-like domain
novel.5485	-
TraesCS1A02G405800	Major facilitator, sugar transporter-like
novel.8266	-
novel.3120	-
novel.9730	-
TraesCS7B02G188000	Homeobox domain-like
TraesCS6A02G308200	Zinc finger, RING-type
novel.9193	-
TraesCS3B02G230500	Armadillo-type fold
novel.12609	-
novel.503	-
novel.12704	-
TraesCS2D02G581300	RNA recognition motif domain
novel.9174	-
novel.6025	-
novel.4960	-
TraesCS7B02G145500	-
TraesCS2A02G237100	-
TraesCS2D02G206300	Major intrinsic protein
novel.5100	PF07762:Protein of unknown function (DUF1618)
TraesCS6B02G342700	Histidine kinase-like ATPase, C-terminal domain
TraesCS3B02G260200	P-loop containing nucleoside triphosphate hydrolase
TraesCS4A02G005500	DNA-binding domain
TraesCS6D02G387000	Remorin, C-terminal
TraesCS2D02G000300	PPM-type phosphatase domain
TraesCS2B02G054400	Peptidase S24/S26A/S26B/S26C
novel.11525	-
novel.1769	-
novel.1856	-
TraesCS3A02G216800	DnaJ domain
TraesCS3A02G483400	B3 DNA binding domain
TraesCS5A02G349500	RWP-RK domain
novel.9071	PF12776:Myb/SANT-like DNA-binding domain|PF13359:DDE superfamily endonuclease
novel.8332	-
novel.11190	-
novel.9268	-
TraesCS6A02G418300	-
novel.9260	-
TraesCS5A02G452700	Bifunctional inhibitor/plant lipid transfer protein/seed storage helical domain
TraesCS5B02G213400	Alpha/Beta hydrolase fold
TraesCS1A02G246200	-
novel.3137	-
novel.7998	PF05605:Drought induced 19 protein (Di19), zinc-binding
TraesCS4A02G005700	Proteinase inhibitor I12, Bowman-Birk
TraesCS2A02G565800	NB-ARC
novel.2320	-
novel.5880	-
novel.9104	-
novel.9365	PF03004:Plant transposase (Ptta/En/Spm family)|PF03017:TNP1/EN/SPM transposase
TraesCS7A02G386300	-
TraesCS2A02G364900	Myb/SANT-like domain
TraesCS3D02G511100	Malectin-like carbohydrate-binding domain
novel.2101	-
novel.9667	-
TraesCS3D02G392500	O-methyltransferase, family 2
TraesCS4A02G446600	Protein kinase-like domain
TraesCS6B02G428400	-
novel.218	-
TraesCS3A02G521600	PUA-like domain
TraesCS6D02G042500	-
TraesCS2D02G586100	Ribosomal protein S11
TraesCS3B02G227900	-
TraesCS6B02G444700	Peptidase C12, ubiquitin carboxyl-terminal hydrolase
TraesCS4A02G448800	P-loop containing nucleoside triphosphate hydrolase
TraesCS6A02G040600	-
novel.10299	-
novel.10140	PF04133:Vacuolar protein sorting 55
TraesCS2A02G564700	Protein kinase-like domain
TraesCS4D02G213800	-
TraesCS7D02G367700	Winged helix-turn-helix DNA-binding domain
TraesCS1D02G306200	Chlorophyll A-B binding protein
TraesCS2A02G513100	-
novel.10245	-
TraesCS6B02G364000	Basic-leucine zipper domain
novel.9073	-
TraesCS2A02G564800	Protein BYPASS-related
TraesCS5D02G516700	Photosystem II Psb28, class 1
TraesCS7B02G048800	Metallo-dependent phosphatase-like
novel.5646	-
novel.7439	PF08156:NOP5NT (NUC127) domain
TraesCS3B02G483500	Glycoside hydrolase superfamily
TraesCS1A02G271000	Protein of unknown function DUF1218
novel.1492	-
novel.2751	-
novel.5988	-
TraesCS6D02G128300	F-box domain
TraesCSU02G078700	Transferase
novel.9250	PF00078:Reverse transcriptase (RNA-dependent DNA polymerase)|PF13966:zinc-binding in reverse transcriptase
TraesCS3B02G604900	P-loop containing nucleoside triphosphate hydrolase
TraesCS5D02G033000	-
TraesCS2A02G105900	Glycoside hydrolase superfamily
TraesCS6B02G459300	Protein kinase-like domain
novel.4352	-
TraesCS7D02G244500	-
novel.9711	PF05970:PIF1-like helicase
novel.3132	-
TraesCS3B02G210700	F-box domain
TraesCS6B02G464400	P-loop containing nucleoside triphosphate hydrolase
TraesCS3D02G106300	-
TraesCS6B02G455500	-
novel.1273	PF03446:NAD binding domain of 6-phosphogluconate dehydrogenase
TraesCS6B02G463500	NB-ARC
novel.4682	-
novel.390	-
TraesCS5B02G093300	P-loop containing nucleoside triphosphate hydrolase
novel.11152	-
novel.9783	-
novel.9512	-
TraesCS3B02G134700	Ankyrin repeat-containing domain
novel.4223	-
novel.394	-
TraesCS2D02G174800	Zinc finger, RING-type
TraesCS7B02G008600	NB-ARC
novel.5548	-
novel.10244	-
novel.3135	PF04195:Putative gypsy type transposon
novel.2170	-
TraesCS7A02G526700	P-loop containing nucleoside triphosphate hydrolase
TraesCS7B02G016500	P-loop containing nucleoside triphosphate hydrolase
TraesCS5B02G422400	NB-ARC
TraesCS6A02G373800	Inositol monophosphatase-like
TraesCS2D02G588600	Protein kinase-like domain
TraesCS3D02G160400	Cytochrome P450
TraesCS2D02G331200	Phosphofructokinase domain
novel.1773	-
TraesCS5B02G117800	Glycosyl transferase, family 20
TraesCS4A02G002600	Transcription factor, K-box
TraesCS1A02G164800	Glycoside hydrolase superfamily
novel.401	-
novel.10457	-
TraesCS6B02G461300	BRO1 domain
novel.4587	-
TraesCS4B02G198700	CCT domain
novel.2292	-
novel.9180	PF13359:DDE superfamily endonuclease
TraesCS7D02G154700	Major facilitator, sugar transporter-like
TraesCS3D02G043500	Major facilitator, sugar transporter-like
TraesCS6B02G064200	Domain of unknown function DUF3456
novel.10246	PF03101:FAR1 DNA-binding domain
novel.5641	-
TraesCS2D02G587300	DnaJ domain
novel.8140	-
novel.5358	-
novel.11872	-
novel.1650	-
TraesCS5A02G360000	-
novel.8408	PF00448:SRP54-type protein, GTPase domain
TraesCS2A02G300000	-
TraesCS7D02G069900	Band 7 domain
novel.11179	-
novel.2059	-
TraesCS7B02G059000	Protein kinase-like domain
TraesCS6B02G172700	Cytochrome P450
novel.10167	-
novel.10292	PF00078:Reverse transcriptase (RNA-dependent DNA polymerase)|PF03732:Retrotransposon gag protein|PF00665:Integrase core domain|PF08284:Retroviral aspartyl protease
novel.7929	-
TraesCS5D02G120600	-
TraesCS2A02G207600	Domain of unknown function DUF1618
TraesCS6B02G412100	Photosystem II PsbR
TraesCS1A02G312500	-
novel.12420	PF13456:Reverse transcriptase-like
TraesCS4B02G054500	-
TraesCS2D02G409600	Peptidase S10, serine carboxypeptidase
TraesCS1B02G219200	Fatty acid hydroxylase
TraesCS3B02G259500	Exostosin-like
TraesCS2B02G042700	NB-ARC
TraesCS1D02G430800	Protein kinase-like domain
TraesCS5B02G305400	UDP-glucuronosyl/UDP-glucosyltransferase
TraesCS2D02G189700	F-box domain
TraesCS5B02G289800	P-loop containing nucleoside triphosphate hydrolase
TraesCS5A02G063100	TB2/DP1/HVA22-related protein
novel.981	-
TraesCS2A02G467700	FMN-dependent dehydrogenase
TraesCS7A02G322200	GroES-like
novel.11550	PF00164:Ribosomal protein S12/S23
novel.325	-
TraesCS6A02G041000	Nucleic acid-binding, OB-fold
novel.8180	-
novel.5759	-
TraesCS5A02G412500	FAD/NAD(P)-binding domain
TraesCS7D02G209100	Ubiquitin-related domain
novel.10309	PF14111:Domain of unknown function (DUF4283)|PF14392:Zinc knuckle
TraesCS2A02G172900	-
novel.9833	PF03017:TNP1/EN/SPM transposase
novel.10414	-
novel.10623	PF14291:Domain of unknown function (DUF4371)
TraesCS5B02G422500	NB-ARC
novel.5672	PF01693:Caulimovirus viroplasmin|PF04387:Protein tyrosine phosphatase-like protein, PTPLA
novel.9753	PF04937:Protein of unknown function (DUF 659)|PF02892:BED zinc finger|PF05699:hAT family C-terminal dimerisation region
novel.3369	-
TraesCS2D02G576600	Protein kinase-like domain
novel.12063	PF10551:MULE transposase domain|PF04434:SWIM zinc finger
novel.2771	-
TraesCS2A02G575200	P-loop containing nucleoside triphosphate hydrolase
TraesCS6D02G235000	Protein of unknown function DUF241, plant
TraesCS5B02G069000	-
TraesCS5B02G350300	-
novel.9293	-
TraesCS3A02G376800	-
novel.5405	-
novel.424	-
novel.12129	PF13966:zinc-binding in reverse transcriptase
TraesCS6A02G137400	-
novel.3480	-
novel.9491	-
novel.4792	-
TraesCS1D02G062800	UDP-glucuronosyl/UDP-glucosyltransferase
novel.9215	PF03080:Neprosin
TraesCS7A02G524400	C2 domain
TraesCS2A02G562200	Cytochrome P450
novel.9857	-
TraesCS2B02G621000	Phosphatidylinositol-4-phosphate 5-kinase, core
novel.11296	-
novel.238	PF03101:FAR1 DNA-binding domain|PF10551:MULE transposase domain
novel.11135	-
TraesCS5D02G163700	ABC-2 type transporter
novel.8222	-
novel.1751	-
novel.11536	-
novel.11189	-
TraesCS6B02G469000	-
novel.9313	-
TraesCS6A02G045200	NAD(P)-binding domain
TraesCS5B02G301500	NB-ARC
novel.10228	-
TraesCS5A02G396500	Protein of unknown function DUF863, plant
TraesCS6B02G337800	WD40-repeat-containing domain
TraesCS6B02G452500	Hepatocellular carcinoma-associated antigen 59
novel.12778	-
TraesCS2B02G539600	Nucleotide-diphospho-sugar transferases
novel.422	-
TraesCS1A02G051600	F-box domain
TraesCS2D02G487700	P-loop containing nucleoside triphosphate hydrolase
TraesCS3D02G013000	Sucrose-phosphatase-like, N-terminal
novel.2341	-
novel.2159	PF01485:IBR domain, a half RING-finger domain
novel.11564	-
TraesCS6D02G396700	P-loop containing nucleoside triphosphate hydrolase
TraesCS6B02G056200	Protein kinase-like domain
TraesCS2D02G589600	Glutathione S-transferase, C-terminal-like
TraesCS4B02G106700	Peptidase S10, serine carboxypeptidase
novel.2839	-
novel.5679	-
TraesCS2D02G585100	Prenylcysteine lyase
novel.4553	-
TraesCS6D02G396600	P-loop containing nucleoside triphosphate hydrolase
TraesCS6D02G245800	Alternative oxidase
TraesCS2A02G206000	PapD-like
novel.1802	-
TraesCS6B02G105400	Uncharacterised protein family, basic secretory protein
TraesCS6B02G441900	Leucine-rich repeat domain, L domain-like
TraesCS6B02G462300	Haem peroxidase
TraesCS3B02G000800	Zinc finger, RING-H2-type
novel.4424	-
TraesCS2B02G081600	Ribosomal protein L30, ferredoxin-like fold domain
novel.2342	-
TraesCS1D02G349700	Reticulon
novel.5691	-
TraesCS2B02G067400	NAC domain
TraesCS4B02G126100	Protein kinase-like domain
TraesCS2A02G546900	-
TraesCS7A02G015700	Protein kinase-like domain
TraesCS1A02G001900	Peroxisome membrane anchor protein Pex14p, N-terminal
novel.10868	-
TraesCS6D02G392800	NAD(P)-binding domain
TraesCS5A02G259200	Vps52
novel.6038	PF05699:hAT family C-terminal dimerisation region|PF14291:Domain of unknown function (DUF4371)
novel.9200	-
TraesCS2A02G069100	Leucine-rich repeat domain, L domain-like
TraesCS3B02G247200	DnaJ domain
TraesCS5A02G261400	FAD-binding, type 2
novel.8260	PF03665:Uncharacterised protein family (UPF0172)
novel.7781	-
novel.1742	-
novel.1	PF10551:MULE transposase domain|PF03101:FAR1 DNA-binding domain
TraesCS3B02G209300	Glycosyl transferase, family 1
novel.3119	-
TraesCS3B02G604100	NB-ARC
TraesCS2A02G564500	Leucine-rich repeat domain, L domain-like
TraesCS6B02G449100	Smg8/Smg9
TraesCS7B02G103400	Chlorophyll A-B binding protein
novel.1668	-
TraesCS6B02G451500	F-box domain
novel.10323	-
TraesCS2D02G538500	Protein kinase-like domain
novel.12345	-
novel.1452	PF03061:Thioesterase superfamily
novel.2272	-
novel.8412	-
TraesCS7A02G299400	Homeobox domain-like
TraesCS1A02G257500	Alpha/Beta hydrolase fold
novel.1295	-
novel.9654	PF02902:Ulp1 protease family, C-terminal catalytic domain
TraesCS6B02G449300	SMAD/FHA domain
TraesCS6B02G051000	Protein kinase-like domain
novel.9381	-
TraesCS5B02G043300	Peptidase S1, PA clan
novel.7856	-
TraesCS5A02G247400	SAICAR synthetase/ADE2, N-terminal
TraesCS1A02G040600	Phosphoglucose isomerase (PGI)
novel.9194	-
novel.9440	-
TraesCS1A02G013700	U box domain
TraesCS4A02G245100	Dormancy/auxin associated protein
TraesCS2A02G029600	Leucine-rich repeat domain, L domain-like
TraesCS6D02G163700	Kynurenine formamidase
novel.3403	-
novel.11539	-
TraesCS3B02G600600	CALMODULIN-BINDING PROTEIN60
TraesCS1A02G358700	P-loop containing nucleoside triphosphate hydrolase
novel.7666	-
TraesCS6B02G004800	Domain of unknown function DUF4220
TraesCS7B02G463000	Protein kinase-like domain
novel.11533	-
TraesCS3D02G132200	-
novel.5642	-
TraesCS7B02G008800	NB-ARC
novel.7897	-
novel.10155	-
TraesCS5A02G024100	Glutathione S-transferase, C-terminal-like
TraesCS2B02G436300	DNA-binding domain
novel.8413	-
TraesCS7B02G006700	S-adenosyl-L-methionine-dependent methyltransferase
TraesCS5D02G057000	Armadillo-type fold
novel.11546	-
novel.2308	-
TraesCS4A02G449200	NB-ARC
TraesCS4B02G075000	O-methyltransferase, family 2
novel.10469	-
novel.9218	-
TraesCS1D02G248200	Domain of unknown function DUF588
TraesCS3A02G175700	P-loop containing nucleoside triphosphate hydrolase
novel.12050	-
novel.4822	-
novel.2196	-
novel.7795	PF10539:Development and cell death domain
TraesCS5B02G068100	Protein kinase-like domain
novel.9622	-
TraesCS7A02G246000	-
TraesCS6A02G384100	Phloem protein 2-like
novel.1925	-
TraesCS5A02G402300	-
novel.9922	-
TraesCS2A02G562000	UDP-glucuronosyl/UDP-glucosyltransferase
TraesCS5A02G103500	Protein of unknown function DUF3754
novel.2719	-
TraesCS6A02G074700	PUA-like domain
TraesCS2D02G576300	NAC domain
novel.8247	-
novel.4741	PF01694:Rhomboid family
TraesCS5D02G553900	Protein kinase-like domain
TraesCS6B02G468300	-
TraesCS6D02G389400	Major intrinsic protein
TraesCS7B02G237800	Heavy metal-associated domain, HMA
TraesCS4A02G166800	-
TraesCS3D02G444100	-
TraesCS2A02G006500	P-loop containing nucleoside triphosphate hydrolase
TraesCS2B02G437200	Protein kinase-like domain
TraesCS3D02G412700	Aldehyde/histidinol dehydrogenase
novel.8411	PF03079:ARD/ARD' family
novel.9461	-
TraesCS3B02G210800	-
novel.10119	-
TraesCS1A02G011200	Serine-threonine protein kinase 19
novel.1451	-
TraesCSU02G071300	-
TraesCS5A02G022100	Zinc finger, GATA-type
novel.11537	-
TraesCS6B02G055800	F-box domain
TraesCS3A02G413600	Zinc finger, TAZ-type
novel.8788	-
novel.1493	-
novel.4345	-
TraesCS3D02G512400	Gamma-secretase subunit Aph-1
novel.3632	-
novel.5125	PF14111:Domain of unknown function (DUF4283)|PF12796:Ankyrin repeats (3 copies)
TraesCS3D02G342400	Histone-fold
TraesCS5A02G515900	Protein kinase-like domain
TraesCS2D02G125900	NAD(P)-binding domain
novel.8212	-
novel.1743	-
TraesCS5B02G290500	Homeobox domain-like
novel.9640	-
novel.10069	-
TraesCS2A02G318600	-
TraesCS4A02G454800	Glutathione S-transferase, C-terminal-like
novel.2145	-
novel.3758	PF03101:FAR1 DNA-binding domain|PF10551:MULE transposase domain
novel.2042	PF00067:Cytochrome P450
TraesCS6D02G397600	F-box domain
novel.12122	-
TraesCS6B02G183600	Aldehyde dehydrogenase domain
TraesCS6D02G164100	-
TraesCS2B02G192700	-
TraesCS2D02G028600	NADH:flavin oxidoreductase/NADH oxidase, N-terminal
TraesCS6B02G310700	Threonyl/alanyl tRNA synthetase, class II-like, putative editing domain
novel.5320	-
novel.3010	-
TraesCS2B02G054700	Histidine phosphatase superfamily
novel.1990	PF00665:Integrase core domain|PF13976:GAG-pre-integrase domain
TraesCS2D02G595000	Protein kinase-like domain
TraesCS3B02G448300	Cathepsin propeptide inhibitor domain (I29)
novel.8080	-
TraesCS1B02G145800	Polyketide cyclase/dehydrase
TraesCS6A02G331300	UDP-glucuronosyl/UDP-glucosyltransferase
TraesCS2A02G181100	F-box domain
TraesCS6B02G454900	Protein kinase-like domain
TraesCS6D02G178400	PPM-type phosphatase domain
novel.12149	-
TraesCS2B02G053500	Protein kinase-like domain
TraesCS2A02G323000	Zinc finger, TAZ-type
TraesCS2A02G243600	-
novel.6692	PF11443:Domain of unknown function (DUF2828)
TraesCS6A02G040900	F-box domain
novel.5741	-
TraesCS3A02G530900	ESCRT-II complex, vps25 subunit
TraesCSU02G062500	-
novel.1907	-
TraesCS6B02G035300	Protein kinase-like domain
TraesCS2A02G570700	-
novel.3926	-
novel.5886	PF00931:NB-ARC domain
TraesCS6D02G392700	P-loop containing nucleoside triphosphate hydrolase
novel.12001	-
TraesCS1A02G289900	-
TraesCS6B02G470500	NOT2/NOT3/NOT5
novel.10157	-
TraesCS2D02G590900	NB-ARC
TraesCS4D02G293200	Protein kinase-like domain
TraesCS1A02G002400	Cytochrome P450
novel.971	-
TraesCS4D02G080700	Ribokinase-like
novel.1542	PF13963:Transposase-associated domain
TraesCS6D02G086600	P-loop containing nucleoside triphosphate hydrolase
novel.5999	PF11443:Domain of unknown function (DUF2828)
novel.12075	-
TraesCS3D02G001100	NB-ARC
TraesCS3B02G611400	-
novel.5856	-
novel.5658	-
TraesCS1A02G187700	LysM domain
novel.8761	-
TraesCS6A02G046300	-
TraesCS5D02G338200	Major intrinsic protein
novel.27	-
novel.10532	-
novel.7966	-
TraesCS2D02G566500	Ribophorin I
TraesCS6A02G047800	F-box domain
TraesCS6B02G047800	Flavoprotein-like domain
TraesCS7B02G094100	P-loop containing nucleoside triphosphate hydrolase
TraesCS1A02G338700	VQ
TraesCS6B02G007300	Translation initiation factor 3, N-terminal
TraesCS3B02G478200	Glycosyl transferase, family 14
TraesCS3B02G011300	Ribosomal protein L6, alpha-beta domain
novel.1941	-
TraesCS3B02G233200	Pentatricopeptide repeat
TraesCS6B02G468900	Cation efflux protein
novel.8764	PF00291:Pyridoxal-phosphate dependent enzyme|PF10396:GTP-binding protein TrmE N-terminus
novel.10324	-
TraesCS5B02G287600	Haem peroxidase
TraesCS7A02G234200	Myb/SANT-like domain
TraesCS5B02G422100	-
TraesCS1A02G024400	Leucine-rich repeat domain, L domain-like
TraesCS4B02G213000	-
TraesCS4B02G055300	Transferase
novel.2097	PF02290:Signal recognition particle 14kD protein|PF00270:DEAD/DEAH box helicase
TraesCS5B02G235500	Remorin, C-terminal
novel.10094	-
TraesCS3B02G601100	Metallothionein, family 15, plant
novel.2421	-
TraesCS1A02G010400	NB-ARC
novel.7414	PF10551:MULE transposase domain
TraesCS2A02G003600	P-loop containing nucleoside triphosphate hydrolase
TraesCS2D02G588400	-
TraesCS2B02G414500	Fatty acid hydroxylase
TraesCS6B02G450500	Ribosomal protein L9, C-terminal
novel.4745	-
TraesCS2A02G026600	NADH:flavin oxidoreductase/NADH oxidase, N-terminal
TraesCS3A02G381000	Chlorophyll A-B binding protein
TraesCS3A02G447600	P-loop containing nucleoside triphosphate hydrolase
novel.3972	-
novel.1267	-
TraesCSU02G064200	NB-ARC
TraesCS3B02G320000	Domain unknown function DUF295
TraesCS2D02G147900	Protein of unknown function DUF1677, Oryza sativa
TraesCS5B02G378900	P-loop containing nucleoside triphosphate hydrolase
novel.825	-
TraesCS5B02G239400	-
TraesCS3D02G320200	-
novel.1307	-
novel.7659	PF04434:SWIM zinc finger|PF00078:Reverse transcriptase (RNA-dependent DNA polymerase)
TraesCS6B02G137100	RNA recognition motif domain
novel.8108	-
novel.5808	PF07762:Protein of unknown function (DUF1618)
novel.9031	-
TraesCS1B02G450300	-
TraesCS2D02G566400	WIYLD domain
novel.9363	-
TraesCS2A02G435500	-
novel.3658	-
novel.8799	-
TraesCSU02G020600	Protein kinase-like domain
novel.10156	-
TraesCS6B02G365200	Allene oxide cyclase
novel.7379	-
novel.5324	-
TraesCS6D02G389500	Major intrinsic protein
TraesCS6B02G429500	Alpha/Beta hydrolase fold
novel.6022	-
novel.5590	PF10230:Lipid-droplet associated hydrolase
novel.3470	-
novel.1678	-
novel.8	-
novel.3443	-
novel.8555	-
novel.6157	-
TraesCS1A02G281600	Prenylated rab acceptor PRA1
TraesCS6A02G000500	Protein kinase-like domain
novel.1692	PF03101:FAR1 DNA-binding domain|PF10551:MULE transposase domain
TraesCS4B02G342900	Tetratricopeptide-like helical domain
TraesCS6B02G463000	C2 domain
TraesCS1D02G305000	-
TraesCS6A02G037400	Phospholipid/glycerol acyltransferase
TraesCS2A02G566800	-
TraesCS5D02G463100	Bifunctional inhibitor/plant lipid transfer protein/seed storage helical domain
TraesCS2A02G551000	Barwin domain
TraesCS2D02G552100	Barwin domain
TraesCS6D02G401200	Domain of unknown function DUF3067
TraesCS7B02G412400	-
TraesCS4B02G115100	CCT domain
TraesCS2D02G214300	Multi antimicrobial extrusion protein
TraesCS6A02G379400	DNA repair metallo-beta-lactamase
TraesCS4A02G037700	-
novel.3941	-
novel.1915	-
TraesCS2B02G626000	Proton-dependent oligopeptide transporter family
TraesCS1D02G411300	Chlorophyll A-B binding protein
novel.9030	-
novel.9620	-
TraesCS6B02G309900	-
TraesCS5B02G061500	RHD3/Sey1
TraesCS6A02G365400	-
novel.4142	-
TraesCS7D02G355900	-
TraesCS2A02G305900	Amino acid/polyamine transporter I
TraesCS2A02G567600	-
TraesCS2B02G193000	Protein kinase-like domain
TraesCS4A02G459400	-
TraesCS6D02G015500	Leucine-rich repeat domain, L domain-like
novel.1672	-
TraesCS1D02G288100	-
TraesCS1B02G115900	Haem peroxidase
novel.11598	-
TraesCS4B02G299500	DNA-binding domain
novel.5543	-
TraesCS5B02G085300	-
TraesCS6A02G118300	Haem peroxidase
novel.8308	-
novel.2590	-
novel.1380	-
TraesCS6A02G027800	-
TraesCS5A02G270000	Protein of unknown function DUF4228, plant
TraesCS2D02G415600	Protein kinase-like domain
TraesCS3B02G012100	-
novel.9720	-
TraesCS1A02G002900	Protein kinase-like domain
TraesCS5B02G356300	UDPGP family
TraesCS7D02G345600	P-loop containing nucleoside triphosphate hydrolase
TraesCS3A02G307900	-
novel.2319	-
novel.11218	-
TraesCS2D02G477100	Aldehyde/histidinol dehydrogenase
TraesCS3D02G084900	Cytochrome P450
TraesCS6A02G068900	Cyclophilin-like domain
TraesCS2A02G396200	Fatty acid hydroxylase
TraesCS1B02G319800	-
novel.3888	PF04685:Glycosyl-hydrolase family 116, catalytic region|PF12215:beta-glucosidase 2, glycosyl-hydrolase family 116 N-term
novel.10474	PF00421:Photosystem II protein|PF10839:Protein of unknown function (DUF2647)
novel.10479	-
TraesCS3B02G319900	Domain unknown function DUF295
TraesCS2D02G456600	PPM-type phosphatase domain
TraesCS3A02G252100	-
TraesCS2A02G336000	Aldehyde dehydrogenase domain
TraesCS7A02G484800	Protein kinase-like domain
TraesCS4B02G020300	RNA recognition motif domain
TraesCS3B02G319700	Domain unknown function DUF295
TraesCS3B02G323200	-
novel.8407	-
novel.9789	-
TraesCS2A02G123900	Amino acid/polyamine transporter 2
novel.5532	PF11961:Domain of unknown function (DUF3475)
novel.8845	-
TraesCS4A02G471900	-
TraesCS4D02G214100	RNA recognition motif domain
novel.4260	-
TraesCS4A02G136500	Protein kinase-like domain
novel.4744	-
TraesCS3A02G423600	Leucine-rich repeat domain, L domain-like
TraesCS6B02G178000	Uncharacterised domain Wax2, C-terminal
novel.12301	-
TraesCS7D02G008800	Glycosyl hydrolase family 32, N-terminal
novel.7022	-
TraesCS3B02G376500	Zinc finger, RING-type
novel.8311	-
TraesCS7B02G205600	NAC domain
TraesCS4B02G347200	Protein kinase-like domain
novel.6598	-
TraesCS6B02G437200	-
TraesCS3B02G249100	-
novel.12076	-
novel.3923	PF00013:KH domain
novel.7996	-
TraesCS1A02G356600	Protein kinase-like domain
TraesCS2A02G349800	Major facilitator, sugar transporter-like
novel.6938	PF03732:Retrotransposon gag protein
novel.9221	-
TraesCS2B02G013600	-
novel.8008	-
novel.5072	-
novel.2223	-
TraesCS6D02G270200	P-loop containing nucleoside triphosphate hydrolase
novel.9271	-
novel.11302	PF08646:Replication factor-A C terminal domain
TraesCS1A02G028900	P-loop containing nucleoside triphosphate hydrolase
novel.2287	-
TraesCS1A02G017900	Protein kinase-like domain
novel.2182	PF14223:gag-polypeptide of LTR copia-type|PF00665:Integrase core domain|PF13976:GAG-pre-integrase domain
TraesCS6B02G328000	HIT-like domain
TraesCS4B02G170600	PRC-barrel-like
novel.4036	-
novel.9794	-
TraesCS1B02G461200	-
TraesCS2A02G548200	Amine oxidase
TraesCS2A02G586000	F-box domain
TraesCS3A02G026300	-
TraesCS7B02G289200	-
TraesCS4A02G091700	Protein of unknown function DUF962
TraesCS2D02G588200	Protein kinase-like domain
TraesCS2D02G576400	NAC domain
TraesCS5B02G417000	Transcription factor GRAS
novel.6701	PF11443:Domain of unknown function (DUF2828)
novel.2906	PF07651:ANTH domain
TraesCS6A02G001200	-
novel.11037	-
novel.10095	-
novel.5616	PF14223:gag-polypeptide of LTR copia-type
TraesCS7A02G383900	Glycoside hydrolase superfamily
TraesCS7D02G428800	Late embryogenesis abundant protein, LEA-25/LEA-D113
TraesCS1D02G288200	-
novel.2202	-
TraesCS6B02G035200	Leucine-rich repeat domain, L domain-like
TraesCS5D02G017500	Protein of unknown function DUF1218
novel.272	PF02892:BED zinc finger
TraesCS4A02G309200	Protein kinase-like domain
TraesCS2B02G084000	Protein kinase-like domain
TraesCS2A02G370500	-
TraesCS3B02G318000	Histone deacetylase domain
novel.4307	-
TraesCS3B02G319800	Domain unknown function DUF295
novel.9878	-
TraesCS2D02G239300	Zinc finger, RanBP2-type
TraesCS5D02G447300	Major facilitator, sugar transporter-like
novel.437	-
novel.6071	-
TraesCS2B02G302300	RecQ mediated genome instability protein, N-terminal
TraesCS2A02G180900	-
TraesCS3D02G277600	-
novel.11292	-
TraesCS6B02G059700	Lamin-B receptor of TUDOR domain
TraesCS1D02G026400	-
novel.10721	-
TraesCS7D02G449400	Proton-dependent oligopeptide transporter family
novel.6806	-
TraesCS7D02G012400	Protein kinase-like domain
TraesCS6A02G374000	NAD(P)-binding domain
novel.4483	-
TraesCS4D02G015800	Thaumatin
novel.182	-
TraesCS5D02G326200	CheY-like superfamily
novel.5252	PF12215:beta-glucosidase 2, glycosyl-hydrolase family 116 N-term|PF04685:Glycosyl-hydrolase family 116, catalytic region
TraesCS3D02G184300	TRAM/LAG1/CLN8 homology domain
TraesCS2D02G588800	-
TraesCS7B02G043200	Nodulin-like
novel.7877	-
novel.9289	-
TraesCS3B02G115600	FAD/NAD(P)-binding domain
novel.3845	PF04864:Allinase|PF04863:Alliinase EGF-like domain
novel.5951	-
novel.12235	-
TraesCS6D02G371000	-
novel.10	-
novel.8214	-
novel.12373	-
TraesCS6D02G218200	HNH endonuclease
TraesCS2A02G070600	P-loop containing nucleoside triphosphate hydrolase
TraesCS4A02G245200	Protein DA1-like
TraesCS4D02G054600	-
TraesCS3A02G249000	PPM-type phosphatase domain
TraesCS2D02G573700	Protein kinase-like domain
novel.10278	PF13456:Reverse transcriptase-like
TraesCS6B02G402300	Bifunctional nuclease domain
TraesCS5B02G230700	-
novel.7823	PF01096:Transcription factor S-II (TFIIS)
novel.2197	-
novel.12672	-
TraesCS4D02G217600	Phospholipase A2 domain
TraesCS6B02G362000	UDP-glucuronosyl/UDP-glucosyltransferase
novel.7712	PF00854:POT family
TraesCS6B02G447700	NAD(P)-binding domain
novel.7590	-
novel.8554	-
TraesCS1A02G356900	Protein kinase-like domain
TraesCS6B02G472900	-
TraesCS6A02G306300	DNA-binding domain
novel.3657	-
TraesCS5B02G216800	Transcription initiation factor TFIID, 23-30kDa subunit
novel.9722	-
TraesCS3A02G086800	AATF leucine zipper-containing domain
TraesCS2D02G129100	Protein kinase-like domain
novel.11095	-
TraesCS2B02G121800	WRKY domain
TraesCS3B02G141500	Protein kinase-like domain
novel.3263	PF07727:Reverse transcriptase (RNA-dependent DNA polymerase)
novel.9678	-
novel.9790	PF13855:Leucine rich repeat|PF08263:Leucine rich repeat N-terminal domain
TraesCS7B02G407200	Terpene synthase, metal-binding domain
TraesCS3D02G023100	Glycosyltransferase 61
TraesCS6B02G295000	Proton-dependent oligopeptide transporter family
novel.7026	-
TraesCS6B02G031700	Glycosyl hydrolase family 32, N-terminal
TraesCS6A02G028000	Vesicle transport protein, Use1
novel.9135	-
TraesCS5A02G225200	Protein kinase-like domain
TraesCS4B02G055400	Transferase
novel.7911	-
TraesCS5B02G294500	Glycoside hydrolase superfamily
novel.999	-
TraesCS7B02G462700	Protein kinase-like domain
TraesCS6B02G470900	NAD(P)-binding domain
TraesCS6B02G471400	Protein kinase-like domain
TraesCS6D02G405600	Glycosyl transferase, family 48
TraesCS5D02G032189	Leucine-rich repeat domain, L domain-like
TraesCS2D02G587800	-
novel.12477	-
TraesCS2B02G105300	Polyketide cyclase/dehydrase
TraesCS6A02G044600	-
TraesCS5B02G387700	Domain of unknown function DUF3700
TraesCS2A02G331700	Phosphofructokinase domain
TraesCS1A02G009300	NB-ARC
novel.8357	-
TraesCS1B02G186700	Alpha/Beta hydrolase fold
novel.8575	-
novel.3105	-
novel.8354	-
novel.2055	-
TraesCS4A02G461200	Signal recognition particle receptor, beta subunit
TraesCSU02G199500	CheY-like superfamily
TraesCS2D02G401000	WD40-repeat-containing domain
TraesCS6A02G001600	-
novel.4686	-
TraesCS7A02G005200	NB-ARC
novel.12381	-
novel.2218	-
TraesCS6A02G359300	-
novel.5209	-
TraesCS7D02G009400	Glycosyl hydrolase family 32, N-terminal
TraesCS6B02G456300	Leucine-rich repeat domain, L domain-like
TraesCS5A02G409600	Proton-dependent oligopeptide transporter family
TraesCS6A02G385900	Cytidyltransferase-like domain
TraesCS3B02G488600	-
TraesCS1B02G322200	-
novel.9715	-
TraesCS1A02G289800	-
novel.12331	-
TraesCS1A02G215700	Casein kinase II, regulatory subunit
novel.7888	-
TraesCS4A02G173900	TB2/DP1/HVA22-related protein
TraesCS6B02G021700	-
TraesCS5A02G365300	Protein kinase-like domain
novel.1152	-
novel.5499	-
novel.5885	PF00931:NB-ARC domain
TraesCS7A02G517700	Pyrophosphate-energised proton pump
TraesCS6B02G062600	HRDC-like
TraesCS6D02G216900	BRO1 domain
novel.9146	-
TraesCS1A02G339300	Glycosyl transferase, family 20
TraesCS4A02G455800	Guanine nucleotide binding protein (G-protein), alpha subunit
TraesCS3A02G236200	PC-Esterase
novel.6120	-
TraesCS2D02G414600	DNA-binding domain
novel.2154	PF00665:Integrase core domain
TraesCS6B02G300100	NmrA-like domain
novel.10881	PF03017:TNP1/EN/SPM transposase
TraesCS5D02G418900	-
TraesCS2A02G131000	Zinc finger, AN1-type
TraesCS2A02G447000	Bet v I/Major latex protein
TraesCS1A02G141900	Zinc finger, RING-type
TraesCS2A02G000400	PPM-type phosphatase domain
TraesCS4A02G144000	Band 7 domain
TraesCS2B02G082200	Protein kinase-like domain
TraesCS7B02G086900	Zf-FLZ domain
TraesCS1A02G122100	-
TraesCS7D02G330100	GDSL lipase/esterase
novel.11364	-
novel.2273	-
novel.475	-
novel.10081	-
TraesCS2A02G557700	Peptidase S24/S26A/S26B/S26C
TraesCS1B02G190600	Transferase
TraesCS1A02G011700	Zinc finger, RING-type
novel.9821	-
novel.2770	-
novel.3487	-
novel.277	-
TraesCS6B02G441800	Leucine-rich repeat domain, L domain-like
novel.7791	-
TraesCS3D02G155000	Phospholipid/glycerol acyltransferase
novel.10078	-
novel.9944	-
TraesCS4A02G264200	Ankyrin repeat-containing domain
TraesCS6B02G462100	Transcription factor, TCP
TraesCS5D02G092000	Transcription factor GRAS
TraesCS4A02G077100	Cation efflux protein
novel.8321	-
TraesCS6B02G114700	Protein of unknown function DUF3615
TraesCS6A02G044800	P-loop containing nucleoside triphosphate hydrolase
novel.4171	PF01426:BAH domain
TraesCS4B02G263300	Trimeric LpxA-like
novel.1200	PF00561:alpha/beta hydrolase fold
TraesCS5A02G261000	Metallo-beta-lactamase
novel.11869	-
TraesCS6B02G066700	Armadillo-type fold
TraesCS6B02G137500	-
TraesCS2B02G355900	NADP-dependent oxidoreductase domain
TraesCS2D02G039900	Amidase signature domain
TraesCS6A02G051200	UDP-glucuronosyl/UDP-glucosyltransferase
TraesCS3D02G115700	Endonuclease I
TraesCS5A02G259000	-
TraesCS7D02G516800	DnaJ domain
novel.1472	-
novel.1862	-
TraesCS1A02G024500	Transcription initiation factor IIA, gamma subunit, N-terminal
TraesCS3B02G148700	Embryo-specific ATS3
TraesCS5D02G087700	Glycoside hydrolase, family 79
TraesCS2B02G054900	NB-ARC
TraesCS4A02G163300	-
TraesCS1A02G002300	-
TraesCS7B02G230500	Acyclic terpene utilisation
TraesCS1D02G411000	Cold-regulated 413 protein
novel.1090	PF03665:Uncharacterised protein family (UPF0172)
novel.5833	-
novel.8276	-
novel.5505	-
novel.10048	-
TraesCS7B02G097000	Glycosyl transferase, family 8
novel.229	-
TraesCS7B02G065200	Uncharacterised protein family Ycf33
novel.138	-
TraesCS4D02G335100	Proton-dependent oligopeptide transporter family
novel.4612	PF00078:Reverse transcriptase (RNA-dependent DNA polymerase)|PF03732:Retrotransposon gag protein|PF08284:Retroviral aspartyl protease
novel.12481	-
TraesCS6B02G459200	NB-ARC
novel.8064	-
novel.11166	-
TraesCS3B02G047300	Major facilitator, sugar transporter-like
TraesCS3B02G399200	F-box domain
TraesCS5D02G190400	-
TraesCS6A02G012300	Cytochrome P450
TraesCS7A02G027700	Leucine-rich repeat domain, L domain-like
TraesCS2B02G030400	PGG domain
TraesCS6D02G394500	NB-ARC
TraesCS3A02G469800	-
TraesCS2A02G404000	WD40-repeat-containing domain
TraesCS2A02G156300	EF-hand domain pair
TraesCS1A02G299100	Pyridoxal phosphate-dependent transferase
novel.2129	-
TraesCS6A02G286900	Cellulose synthase
TraesCS3A02G061600	Cytochrome P450
TraesCS3A02G459200	Leucine-rich repeat domain, L domain-like
novel.12055	-
TraesCS6B02G337400	-
TraesCS4D02G112800	CheY-like superfamily
TraesCS5B02G486300	Histidine phosphatase superfamily
novel.9366	-
TraesCS5D02G405300	Zinc finger, RING-type
TraesCS5B02G350100	Domain of unknown function DUF4220
novel.3413	-
TraesCS4A02G094500	NAD(P)-binding domain
TraesCS6B02G406500	F-box domain
novel.2417	-
novel.2237	-
TraesCS6A02G045800	-
novel.103	-
TraesCS4A02G491400	Leucine-rich repeat domain, L domain-like
novel.9846	-
TraesCS4A02G461000	Leucine-rich repeat domain, L domain-like
novel.8089	-
TraesCS4A02G347500	Protein kinase-like domain
TraesCS1A02G422700	Protein kinase-like domain
TraesCS5B02G087300	Domain of unknown function DUF4378
novel.7859	-
novel.7801	-
TraesCS4D02G223900	-
TraesCS5B02G463000	Chlorophyll A-B binding protein
TraesCS6B02G465800	NB-ARC
TraesCS4A02G333800	CRAL-TRIO lipid binding domain
TraesCS6B02G116200	Domain of unknown function DUF1995
novel.4521	-
novel.1770	PF02171:Piwi domain
novel.7159	PF05699:hAT family C-terminal dimerisation region|PF14291:Domain of unknown function (DUF4371)
TraesCS1D02G032800	-
TraesCS6B02G063900	Haem peroxidase
TraesCS2A02G226500	P-loop containing nucleoside triphosphate hydrolase
TraesCS2B02G055100	NAD(P)-binding domain
novel.2492	-
TraesCS1B02G095000	-
novel.11868	-
TraesCS7A02G277500	Cytochrome P450
novel.4350	-
novel.12019	-
TraesCS1A02G015900	Protein kinase-like domain
TraesCS5A02G254200	F-box domain
TraesCSU02G077900	Domain of unknown function DUF1995
TraesCS1B02G435900	Major facilitator, sugar transporter-like
TraesCS2D02G570300	Zinc finger, RING-CH-type
TraesCS6B02G405800	F-box domain
TraesCS3A02G062200	Cytochrome P450
novel.3155	-
TraesCS7D02G512800	Cytochrome P450
TraesCS7A02G177400	GDP-fucose protein O-fucosyltransferase
TraesCS3B02G320500	Hexokinase, N-terminal
TraesCS4D02G298400	DNA-binding domain
novel.5987	-
novel.3963	PF13923:Zinc finger, C3HC4 type (RING finger)
TraesCS7B02G355900	-
TraesCS6B02G101600	F-box domain
TraesCS2A02G534400	Protein kinase-like domain
novel.9703	PF00224:Pyruvate kinase, barrel domain
TraesCS5B02G116700	Oxysterol-binding protein
novel.10137	-
TraesCS6B02G456100	Ulp1 protease family, C-terminal catalytic domain
TraesCS6D02G349000	-
TraesCS7B02G261100	-
novel.8359	-
TraesCS6B02G327900	Chalcone/stilbene synthase, N-terminal
TraesCS6A02G384800	Glutathione-specific gamma-glutamylcyclotransferase
TraesCS1A02G146900	WD40-repeat-containing domain
TraesCS3A02G413700	Zinc finger, TAZ-type
novel.4661	-
TraesCS3B02G598400	UDP-glucuronosyl/UDP-glucosyltransferase
novel.2637	-
TraesCS3A02G033000	Protein kinase-like domain
novel.2215	-
TraesCS6B02G005200	Zinc finger, RING-CH-type
TraesCS1D02G431000	Protein kinase-like domain
TraesCS1A02G069300	PLC-like phosphodiesterase, TIM beta/alpha-barrel domain
TraesCS2B02G386900	Remorin, C-terminal
novel.11734	-
TraesCS4A02G209900	Basic-leucine zipper domain
novel.5816	PF00112:Papain family cysteine protease
TraesCS1D02G161900	Glycoside hydrolase superfamily
TraesCS6B02G450600	-
TraesCS2D02G128200	Cytochrome P450
TraesCS2D02G423500	Isoprenoid synthase domain
TraesCS7A02G057800	DNA-binding domain
TraesCS4A02G094400	NAD(P)-binding domain
TraesCS1D02G219700	Alpha/Beta hydrolase fold
novel.12533	-
TraesCS2B02G620900	Sugar phosphate transporter domain
novel.4829	-
TraesCS5D02G369400	-
novel.5692	-
novel.10201	-
TraesCS6A02G378900	Protein kinase-like domain
TraesCS1A02G039800	FAE1/Type III polyketide synthase-like protein
novel.9728	-
novel.11113	-
TraesCS1D02G275700	Glycoside hydrolase family 17
novel.12837	-
novel.4270	-
TraesCS1A02G374200	-
TraesCS3B02G266200	PPM-type phosphatase domain
TraesCS2B02G620700	CAP Gly-rich domain
TraesCS5B02G075800	Protein kinase-like domain
novel.5979	-
TraesCS1B02G107600	Sucrose-phosphatase-like, N-terminal
TraesCS1D02G323400	-
novel.8587	-
TraesCS4A02G328600	Ankyrin repeat-containing domain
novel.8047	-
novel.7370	PF13976:GAG-pre-integrase domain|PF14223:gag-polypeptide of LTR copia-type
novel.11585	-
TraesCS1A02G281000	-
TraesCS1B02G186600	Alpha/Beta hydrolase fold
novel.4459	-
TraesCS1D02G288700	-
TraesCS7D02G036700	Protein kinase-like domain
TraesCS5A02G253900	F-box domain
novel.10269	-
TraesCS6B02G460300	Protein of unknown function DUF789
TraesCS4A02G108700	Protein kinase-like domain
TraesCS6D02G054900	Haem peroxidase
TraesCS6A02G357400	VASt domain
TraesCS7A02G508900	-
novel.6479	PF03004:Plant transposase (Ptta/En/Spm family)
TraesCS6B02G439200	F-box domain
TraesCS2B02G490400	Pectinesterase inhibitor domain
novel.5441	PF05699:hAT family C-terminal dimerisation region|PF14291:Domain of unknown function (DUF4371)
novel.2445	PF00139:Legume lectin domain
novel.6941	-
TraesCS6B02G013400	DNA-directed RNA polymerase, subunit 2, domain 6
TraesCS3A02G449100	Phospholipid/glycerol acyltransferase
TraesCS4D02G361400	Oxysterol-binding protein
novel.11195	-
TraesCS2D02G591000	Protein kinase-like domain
TraesCS1B02G159900	Zinc finger, CHY-type
TraesCS3D02G323600	F-box domain
TraesCS5D02G141900	EF-hand domain pair
TraesCS6B02G070500	NB-ARC
novel.1875	-
TraesCS3D02G222200	Alpha/Beta hydrolase fold
novel.346	-
TraesCS5A02G389100	Glycoside hydrolase superfamily
TraesCS6D02G397200	Haem peroxidase
TraesCS6D02G141300	Carbohydrate kinase, FGGY, C-terminal
TraesCSU02G219500	Protein kinase-like domain
TraesCS3B02G594500	Armadillo-type fold
TraesCS1D02G323600	APC10/DOC domain
novel.12215	-
novel.5635	-
TraesCS5A02G247200	Phosphoglucose isomerase (PGI)
novel.280	-
TraesCS4A02G293000	RNA recognition motif domain
TraesCS3A02G479400	NB-ARC
novel.8167	-
TraesCS5D02G232500	Protein kinase-like domain
TraesCS2B02G151200	F-box domain
novel.12251	-
TraesCS5D02G545200	Ankyrin repeat-containing domain
TraesCS1A02G088600	Sucrose-phosphatase-like, N-terminal
TraesCS1D02G417100	G-box binding protein, multifunctional mosaic region
novel.9885	-
novel.159	-
novel.1168	PF16561:Glycogen recognition site of AMP-activated protein kinase
TraesCS4A02G106500	Prephenate dehydratase
novel.8871	-
novel.1772	-
TraesCS2B02G350500	Phosphofructokinase domain
TraesCS6A02G155500	Aldehyde/histidinol dehydrogenase
TraesCS1D02G369300	Late embryogenesis abundant protein LEA
TraesCS5B02G223700	NAD(P)-binding domain
TraesCS1B02G254500	Folate-biopterin transporter
TraesCS7A02G396600	NAD(P)-binding domain
novel.4523	-
TraesCS2A02G442000	-
novel.5638	PF04195:Putative gypsy type transposon
novel.1768	-
TraesCS2B02G076400	Oxoglutarate/iron-dependent dioxygenase
TraesCS2B02G625000	Dirigent protein
novel.3121	PF00692:dUTPase
TraesCS2B02G096700	Nucleotide-diphospho-sugar transferases
novel.9312	PF10551:MULE transposase domain
TraesCS4D02G271500	P-loop containing nucleoside triphosphate hydrolase
TraesCS7B02G179200	-
novel.2252	-
TraesCS5A02G383200	Domain of unknown function DUF3700
novel.3560	PF13976:GAG-pre-integrase domain|PF00665:Integrase core domain|PF07727:Reverse transcriptase (RNA-dependent DNA polymerase)|PF14223:gag-polypeptide of LTR copia-type
novel.5234	-
TraesCS3B02G307300	VQ
TraesCS1B02G299300	-
TraesCS1A02G341600	Signal transduction histidine kinase, phosphotransfer (Hpt) domain
novel.2151	-
novel.9713	-
TraesCS6A02G367000	Bifunctional nuclease domain
novel.11540	-
novel.3614	-
TraesCS5B02G412000	-
TraesCS2D02G571000	CAP Gly-rich domain
novel.6138	-
TraesCS7D02G166300	CDP-alcohol phosphatidyltransferase
novel.6942	-
novel.5899	-
novel.6043	-
TraesCS2D02G586000	Leucine-rich repeat domain, L domain-like
novel.4874	PF00249:Myb-like DNA-binding domain
TraesCS3B02G384300	Pentatricopeptide repeat
TraesCS3B02G604800	P-loop containing nucleoside triphosphate hydrolase
novel.1970	-
novel.12328	-
novel.11134	-
novel.2916	PF10551:MULE transposase domain|PF03101:FAR1 DNA-binding domain
novel.4893	-
TraesCS3B02G348700	Domain unknown function DUF295
TraesCS1B02G157000	Heavy metal-associated domain, HMA
TraesCS2D02G571200	Sugar phosphate transporter domain
TraesCS5D02G428400	Myc-type, basic helix-loop-helix (bHLH) domain
TraesCS6A02G070600	Tetrahydrofolate dehydrogenase/cyclohydrolase, NAD(P)-binding domain
novel.4609	-
TraesCS1D02G371700	Homeobox domain-like
TraesCS5B02G351900	Peptidase S1, PA clan
TraesCS1A02G115000	ApaG domain
TraesCS4A02G200200	CCT domain
novel.12515	-
TraesCSU02G136600	Domain unknown function DUF295
novel.4356	-
TraesCS3A02G087300	NAD(P)-binding domain
TraesCS1D02G208900	Fatty acid hydroxylase
TraesCS6B02G371100	Domain unknown function DUF295
novel.6914	-
TraesCS1A02G387400	Aspartic peptidase domain
TraesCS7A02G005100	NB-ARC
novel.6551	-
TraesCS5A02G123600	Fatty acid desaturase, type 2
TraesCS3D02G238000	PPM-type phosphatase domain
TraesCS3D02G333100	NAC domain
TraesCS6D02G122500	-
TraesCS7B02G359800	BEACH domain
TraesCS4A02G445000	SGNH hydrolase-type esterase domain
novel.7846	-
TraesCS5A02G257600	O-methyltransferase, family 3
TraesCS5B02G024800	NB-ARC
TraesCS1D02G328300	Putative rRNA methylase
TraesCS5B02G384000	Cwf19-like, C-terminal domain-1
TraesCS5B02G221900	-
novel.131	-
TraesCS2A02G215900	Protein kinase-like domain
TraesCS4B02G070300	Dormancy/auxin associated protein
TraesCS2D02G387800	Oligopeptide transporter, OPT superfamily
TraesCS6B02G099500	F-box domain
TraesCS2A02G175200	WD40-repeat-containing domain
novel.9153	-
TraesCS3A02G395400	Alpha/Beta hydrolase fold
TraesCS4B02G096800	-
novel.2168	-
TraesCS6B02G223800	-
TraesCS5A02G555100	-
TraesCS1A02G284000	Homeobox domain-like
novel.5914	PF10551:MULE transposase domain
TraesCS7A02G102800	Tryptophan synthase beta subunit-like PLP-dependent enzyme
TraesCS5D02G115000	Zinc finger, LIM-type
TraesCS1B02G388700	S-adenosyl-L-methionine-dependent methyltransferase
TraesCS6B02G448900	Zinc finger C2H2-type
TraesCS1A02G006800	Protein kinase-like domain
novel.9531	-
TraesCS3D02G258300	P-loop containing nucleoside triphosphate hydrolase
TraesCS6A02G118200	Alpha/Beta hydrolase fold
TraesCS2B02G053600	2-oxoacid dehydrogenase acyltransferase, catalytic domain
TraesCS3D02G074600	Domain of unknown function DUF4378
TraesCS3A02G104000	Conserved hypothetical protein CHP01589, plant
TraesCS4A02G233500	Ribokinase-like
TraesCS3B02G293000	DNA-binding pseudobarrel domain
novel.1249	-
novel.5071	-
TraesCS3B02G357000	Glycosyl-hydrolase family 116, catalytic region
novel.5719	-
novel.2267	-
TraesCS5B02G401300	Protein of unknown function DUF863, plant
TraesCS5B02G246300	Cupredoxin
TraesCS4A02G134100	Photosystem II Pbs27
TraesCS4A02G119200	AMP-dependent synthetase/ligase
TraesCS5D02G419200	Proton-dependent oligopeptide transporter family
novel.2040	-
TraesCS3B02G103500	Protein kinase-like domain
novel.3421	-
TraesCS3D02G042900	G10 protein
novel.985	-
TraesCS2D02G145700	Cytochrome P450
TraesCS5A02G411300	Protein kinase-like domain
TraesCS6D02G052300	F-box domain
TraesCS6B02G196300	-
TraesCS1A02G076900	-
novel.7939	-
novel.5228	-
TraesCS3D02G155300	-
TraesCS5D02G057500	Armadillo-type fold
TraesCS6B02G455300	RNA recognition motif domain
novel.7522	-
TraesCS6A02G333600	Basic-leucine zipper domain
novel.1834	-
TraesCS3B02G485800	Phospholipid/glycerol acyltransferase
TraesCS5B02G302100	Ribosomal protein L10P
novel.6033	-
TraesCS1A02G020500	Actin family
TraesCS6A02G016700	Transcription termination factor, mitochondrial/chloroplastic
TraesCS6A02G389100	NAD(P)-binding domain
TraesCS6B02G011400	Rhodanese-like domain
novel.8414	-
TraesCS1D02G279200	-
TraesCS3B02G099500	Pentatricopeptide repeat
TraesCS3B02G597800	Peptidase C13, legumain
novel.7994	PF04782:Protein of unknown function (DUF632)
TraesCS5B02G471000	UDP-glucuronosyl/UDP-glucosyltransferase
TraesCS1A02G025700	BRCT domain
TraesCS2A02G368700	Leucine-rich repeat domain, L domain-like
novel.1363	-
TraesCS7A02G334300	UDP-glucuronosyl/UDP-glucosyltransferase
TraesCS1A02G011100	Ribosomal protein S19, superfamily
TraesCS5A02G320300	CheY-like superfamily
novel.1325	-
novel.5244	PF04827:Plant transposon protein
TraesCS6B02G436600	F-box domain
TraesCS7B02G253600	Pyridoxal phosphate-dependent transferase
TraesCS3D02G270300	Protein kinase-like domain
novel.7993	-
TraesCS2D02G514500	-
TraesCS2D02G447400	Protein of unknown function DUF597
TraesCS5A02G376500	Myc-type, basic helix-loop-helix (bHLH) domain
novel.6544	PF02902:Ulp1 protease family, C-terminal catalytic domain
TraesCS3A02G129000	P-loop containing nucleoside triphosphate hydrolase
TraesCS7B02G097800	-
novel.4956	-
TraesCS7B02G035900	PPC domain
TraesCS6B02G088900	EF-hand domain
TraesCS6D02G270100	P-loop containing nucleoside triphosphate hydrolase
TraesCS2A02G227600	-
TraesCS6B02G290400	-
TraesCS3B02G173800	-
novel.9807	-
TraesCS7D02G379100	Heavy metal-associated domain, HMA
TraesCS6B02G060800	Gnk2-homologous domain
TraesCS3D02G254700	-
novel.776	-
TraesCS5D02G221900	Band 7 domain
[truncated: 5,326 more rows]

## Sheet: TableS1-3
TableS1-3 Differentially expressed genes identified of H83 at 36dpi
gene_id	gene_description
TraesCS6B02G450000	Major intrinsic protein
novel.8707	PF00385:Chromo (CHRromatin Organisation MOdifier) domain|PF00665:Integrase core domain|PF03732:Retrotransposon gag protein|PF00078:Reverse transcriptase (RNA-dependent DNA polymerase)|PF08284:Retroviral aspartyl protease
TraesCS4B02G023800	Phosphomethylpyrimidine synthase
TraesCS4D02G021400	Phosphomethylpyrimidine synthase
TraesCS2D02G592100	Cation/H+ exchanger
TraesCS1D02G079100	-
TraesCS7A02G299400	Homeobox domain-like
TraesCS4D02G018500	RNA recognition motif domain
TraesCS7B02G188000	Homeobox domain-like
novel.1652	-
TraesCS4A02G245100	Dormancy/auxin associated protein
TraesCS4A02G290400	Phosphomethylpyrimidine synthase
TraesCS7D02G295400	Homeobox domain-like
TraesCS6A02G036600	-
TraesCS4B02G290500	-
TraesCS6A02G227900	CheY-like superfamily
TraesCS7A02G017600	Homeobox domain-like
TraesCS7A02G003900	Acyl-CoA dehydrogenase/oxidase C-terminal
TraesCS1B02G095000	-
TraesCS6B02G253900	CheY-like superfamily
TraesCS4B02G020300	RNA recognition motif domain
TraesCS5B02G407200	-
TraesCS7A02G235100	DnaJ domain
TraesCS4A02G013300	-
TraesCS3B02G565900	Leucine-rich repeat domain, L domain-like
TraesCS2D02G316000	-
TraesCS4A02G293000	RNA recognition motif domain
TraesCS6A02G022600	2-oxoacid dehydrogenase acyltransferase, catalytic domain
novel.1746	-
TraesCS2B02G396800	Major intrinsic protein
TraesCS3B02G096500	Light regulated Lir1
TraesCS4A02G090200	Haem peroxidase
TraesCS3D02G531900	Homeobox domain-like
TraesCS1A02G076900	-
TraesCS3A02G081300	Light regulated Lir1
TraesCS5D02G412400	-
TraesCS6D02G207100	CheY-like superfamily
TraesCS7A02G245800	Myc-type, basic helix-loop-helix (bHLH) domain
TraesCS3B02G531700	Amino acid/polyamine transporter I
TraesCS5A02G261500	Domain of unknown function DUF1664
TraesCS3D02G128800	Alpha/Beta hydrolase fold
TraesCS6D02G315900	DENN domain
TraesCS6A02G255600	-
TraesCS5B02G062000	Protein kinase-like domain
TraesCS5B02G150600	Nodulin-like
TraesCS3A02G396800	Protein of unknown function DUF1685
TraesCS3B02G099400	Peptidase M48
TraesCS4A02G136500	Protein kinase-like domain
TraesCS5B02G408400	Cold-regulated 413 protein
TraesCS2A02G100800	Zinc finger, Dof-type
TraesCS4D02G365300	Leucine-rich repeat-containing N-terminal, plant-type
TraesCS7D02G372300	Protein of unknown function DUF247, plant
TraesCS2B02G118000	Zinc finger, Dof-type
TraesCS4A02G163000	Peptidase C19, ubiquitin carboxyl-terminal hydrolase
novel.5252	PF12215:beta-glucosidase 2, glycosyl-hydrolase family 116 N-term|PF04685:Glycosyl-hydrolase family 116, catalytic region
TraesCS3B02G395200	Regulator of chromosome condensation 1/beta-lactamase-inhibitor protein II
novel.4171	PF01426:BAH domain
TraesCS7D02G540700	Homeobox domain-like
TraesCS6B02G028600	2-oxoacid dehydrogenase acyltransferase, catalytic domain
TraesCS7B02G133300	DnaJ domain
TraesCS4D02G061900	Major facilitator, sugar transporter-like
TraesCS6A02G405600	Major intrinsic protein
TraesCS1D02G275700	Glycoside hydrolase family 17
TraesCS6B02G050900	Protein kinase-like domain
TraesCS4D02G070400	IBR domain
TraesCS3B02G096600	Metallo-dependent phosphatase-like
TraesCS3A02G344600	Zinc finger, RING-type
novel.379	-
TraesCS6B02G309900	-
TraesCS7A02G553800	-
TraesCS4A02G112800	Gamma interferon inducible lysosomal thiol reductase GILT
TraesCS2A02G448300	Protein of unknown function DUF597
TraesCS6A02G071100	Ubiquitin-conjugating enzyme/RWD-like
novel.10419	PF14569:Zinc-binding RING-finger
novel.10232	-
novel.5491	-
novel.10336	-
TraesCS6D02G026500	Glycosyl hydrolase family 32, N-terminal
novel.6195	-
TraesCS5D02G340400	Thioredoxin-like fold
novel.3888	PF04685:Glycosyl-hydrolase family 116, catalytic region|PF12215:beta-glucosidase 2, glycosyl-hydrolase family 116 N-term
TraesCS2D02G391800	Pentatricopeptide repeat
TraesCS5A02G315800	Rhodanese-like domain
TraesCS6D02G293200	Transcription factor, K-box
novel.5774	-
TraesCSU02G096900	Solute carrier family 13
TraesCS7A02G002000	Jas TPL-binding domain
novel.9461	-
TraesCS4A02G358200	Cytochrome P450
TraesCS2D02G100300	Zinc finger, Dof-type
novel.7831	-
TraesCS3D02G151500	Protein kinase-like domain
TraesCS2D02G547900	-
TraesCS7A02G375800	Protein of unknown function DUF247, plant
TraesCS3A02G292700	Glycosyl transferase, family 48
TraesCS2A02G379900	Major intrinsic protein
TraesCS5B02G208100	Peptidase C1A, papain C-terminal
TraesCS3D02G440200	Glycoside hydrolase superfamily
TraesCS6D02G103400	P-loop containing nucleoside triphosphate hydrolase
TraesCS1A02G030000	-
TraesCS2A02G562200	Cytochrome P450
TraesCS4B02G234300	-
TraesCS6D02G100200	B domain of TMEM189, localisation domain
TraesCS3A02G422200	Oxoglutarate/iron-dependent dioxygenase
TraesCS2B02G613800	Tubby C-terminal-like domain
novel.7655	PF00276:Ribosomal protein L23|PF01348:Type II intron maturase
TraesCS1A02G080600	Protein kinase-like domain
TraesCS3A02G279700	UDP-glucuronosyl/UDP-glucosyltransferase
TraesCS3A02G231000	Alpha/Beta hydrolase fold
novel.11218	-
TraesCS2B02G411900	Pentatricopeptide repeat
novel.28	-
TraesCS2B02G152300	HAD-like domain
novel.5482	-
novel.4688	PF09532:FDF domain|PF12701:Scd6-like Sm domain
TraesCS1B02G461600	RNA polymerase sigma factor, region 2
TraesCS7A02G277500	Cytochrome P450
novel.6470	-
TraesCS4A02G471500	Aspartic peptidase domain
TraesCS3D02G428700	Transcription factor, TCP
novel.3590	PF13966:zinc-binding in reverse transcriptase
TraesCS2D02G069100	UDP-glucuronosyl/UDP-glucosyltransferase
TraesCS7B02G008300	TPMT family
TraesCS2A02G204700	P-loop containing nucleoside triphosphate hydrolase
TraesCS5D02G076400	UDP-glucuronosyl/UDP-glucosyltransferase
TraesCS6A02G151200	CALMODULIN-BINDING PROTEIN60
TraesCS5B02G001100	Proton-dependent oligopeptide transporter family
TraesCS1D02G402000	UBA-like domain DUF1421
TraesCS3A02G523200	Wall-associated receptor kinase, galacturonan-binding domain
TraesCS5D02G222000	-
TraesCS6B02G451100	Peptidase A22B, signal peptide peptidase
TraesCS3A02G396900	Protein of unknown function DUF1685
TraesCS2A02G399200	Major facilitator superfamily domain
TraesCS4B02G153700	-
novel.11661	-
TraesCS2D02G396700	Major facilitator superfamily domain
TraesCS3A02G107200	Zinc finger, CCCH-type
TraesCS2A02G464300	RNA recognition motif domain
TraesCS7B02G245300	Nucleic acid-binding, OB-fold
TraesCS3D02G356500	Regulator of chromosome condensation 1/beta-lactamase-inhibitor protein II
TraesCS4B02G391800	-
TraesCS6B02G275300	Zinc finger, FYVE/PHD-type
TraesCS5A02G318000	Cytochrome P450
TraesCS6B02G460100	PH domain-like
TraesCS6A02G004500	Protein kinase-like domain
TraesCS4B02G349500	Aquaporin-like
novel.6392	-
TraesCS3A02G449100	Phospholipid/glycerol acyltransferase
TraesCS4A02G213800	Phosphoribosyltransferase-like
TraesCS2D02G376100	Major intrinsic protein
TraesCS1B02G179500	P-loop containing nucleoside triphosphate hydrolase
TraesCS4A02G162200	-
TraesCS4D02G079200	P-type ATPase, transmembrane domain
TraesCS4A02G481200	Protein kinase-like domain
TraesCS6B02G288500	Homeobox domain-like
TraesCS2D02G117800	DNA-directed DNA polymerase, family B, multifunctional domain
TraesCS4B02G093200	NB-ARC
TraesCS4A02G127700	Endoplasmic reticulum vesicle transporter, C-terminal
TraesCS2D02G586200	Thioredoxin-like fold
TraesCS2B02G054700	Histidine phosphatase superfamily
TraesCS6D02G271500	Protein kinase-like domain
TraesCS3B02G428700	Protein of unknown function DUF1685
TraesCS1A02G353300	Starch synthase, catalytic domain
TraesCS2D02G106800	Protein kinase-like domain
TraesCS3D02G081300	Light regulated Lir1
TraesCS6D02G042500	-
TraesCS6A02G082900	Major intrinsic protein
TraesCS2A02G235500	Small GTPase superfamily, ARF/SAR type
TraesCS6B02G449400	O-methyltransferase, family 2
TraesCS6B02G462300	Haem peroxidase
TraesCS5D02G157200	Nodulin-like
TraesCS1A02G076100	Nitrogen regulatory protein PII
TraesCS2D02G590200	Mpv17/PMP22
TraesCS3D02G265600	PPM-type phosphatase domain
TraesCS4B02G054500	-
TraesCS2B02G604700	PPC domain
TraesCS3B02G506600	Protein kinase-like domain
TraesCS3D02G523900	NTF2-like domain
TraesCS1A02G281000	-
TraesCS6B02G473000	Peptidase M3A/M3B catalytic domain
TraesCS2B02G340500	Gamma-glutamyltranspeptidase
TraesCS7A02G278400	Metallo-dependent phosphatase-like
TraesCS6B02G428300	NB-ARC
TraesCS3B02G173800	-
TraesCS1D02G280200	-
TraesCS4B02G360800	Protein-tyrosine phosphatase-like
TraesCS1D02G305000	-
TraesCS2A02G546900	-
TraesCS7B02G169800	Haem peroxidase
TraesCS3A02G422600	RNA recognition motif domain
TraesCS4D02G285100	Zinc finger, Dof-type
TraesCS6D02G026400	Glycosyl hydrolase family 32, N-terminal
TraesCS6B02G450200	Major intrinsic protein
TraesCS3B02G035200	Cupredoxin
TraesCS3A02G484600	Amino acid/polyamine transporter I
TraesCS7D02G049000	Oligopeptide transporter, OPT superfamily
novel.12713	PF00664:ABC transporter transmembrane region|PF00005:ABC transporter
TraesCS5B02G109600	-
TraesCS4D02G166000	-
TraesCS7B02G289200	-
novel.9792	-
novel.3080	PF00168:C2 domain|PF00069:Protein kinase domain
TraesCS7D02G277400	Cytochrome P450
novel.12085	-
TraesCS5A02G512000	Tetratricopeptide-like helical domain
TraesCS7B02G478200	-
TraesCS4B02G070300	Dormancy/auxin associated protein
TraesCS1D02G082500	Protein kinase-like domain
TraesCS5D02G565000	Sigma 54 modulation/S30EA ribosomal protein, C-terminal
TraesCS6D02G232600	Chaperone DnaJ, C-terminal
TraesCS5A02G211600	Dormancy/auxin associated protein
TraesCS3B02G357000	Glycosyl-hydrolase family 116, catalytic region
TraesCS5B02G349300	FAD/NAD(P)-binding domain
novel.6156	PF00931:NB-ARC domain|PF13962:Domain of unknown function
novel.3969	-
TraesCS5A02G409600	Proton-dependent oligopeptide transporter family
TraesCS7D02G321000	Sugar phosphate transporter domain
novel.12328	-
TraesCS4A02G307500	Protein kinase-like domain
TraesCS6D02G149300	Caleosin-related
TraesCS6D02G181100	Cyclic nucleotide-binding-like
TraesCS2B02G417200	Major facilitator superfamily domain
TraesCS2A02G184500	Protein kinase-like domain
TraesCS5A02G402300	-
TraesCS7A02G356100	ABC-2 type transporter
TraesCS2B02G109800	Nucleotide-diphospho-sugar transferases
TraesCS2A02G151300	50S ribosomal protein L30e-like
TraesCS3A02G413600	Zinc finger, TAZ-type
TraesCS6A02G405700	Major intrinsic protein
TraesCS3A02G147900	Protein of unknown function DUF2358
TraesCS3D02G338100	Zinc finger, RING-type
TraesCS6B02G396900	PGG domain
TraesCS4A02G010300	Tubulin-tyrosine ligase/Tubulin polyglutamylase
TraesCS4D02G289500	-
TraesCS3A02G362800	Regulator of chromosome condensation 1/beta-lactamase-inhibitor protein II
TraesCS7D02G235100	DnaJ domain
TraesCS7A02G376800	FAD/NAD(P)-binding domain
novel.10844	-
novel.9741	-
TraesCS5A02G262500	-
TraesCS2A02G290500	PPM-type phosphatase domain
TraesCS4A02G106500	Prephenate dehydratase
TraesCS1D02G037700	ACT domain
TraesCS4A02G203400	DnaJ domain
TraesCS4D02G153400	Pyridoxal phosphate-dependent transferase
TraesCS6D02G389400	Major intrinsic protein
TraesCS3D02G256200	-
TraesCS5B02G059000	Protein kinase-like domain
TraesCS3B02G597900	Peptidase C13, legumain
novel.5101	-
TraesCS5A02G349500	RWP-RK domain
TraesCS2A02G130200	HAD-like domain
TraesCS5B02G219700	Tetraspanin/Peripherin
TraesCS3A02G375400	NAC domain
TraesCS1A02G080500	Protein kinase-like domain
TraesCS5A02G249000	Homeobox domain-like
TraesCS6D02G241900	Homeobox domain-like
novel.8759	PF02984:Cyclin, C-terminal domain
TraesCS3D02G325100	Cystatin domain
novel.4293	-
TraesCS2B02G161000	-
TraesCS5B02G305500	UDP-glucuronosyl/UDP-glucosyltransferase
TraesCS4B02G050500	Protein of unknown function DUF760
TraesCS6B02G079400	Target SNARE coiled-coil homology domain
novel.11233	PF00342:Phosphoglucose isomerase
TraesCS7D02G444100	Periplasmic binding protein-like I
TraesCS3B02G457900	RNA recognition motif domain
TraesCS5B02G316400	Rhodanese-like domain
TraesCS6B02G301800	P-loop containing nucleoside triphosphate hydrolase
TraesCS5A02G152000	Nodulin-like
TraesCS2B02G232300	P-loop containing nucleoside triphosphate hydrolase
TraesCS6B02G051800	Phospholipid/glycerol acyltransferase
TraesCS5A02G418200	Reticulon
TraesCS6A02G231300	Lipocalin/cytosolic fatty-acid binding domain
TraesCS4A02G096900	Protein kinase-like domain
novel.7739	PF00201:UDP-glucoronosyl and UDP-glucosyl transferase
novel.1804	-
TraesCS5D02G198100	-
TraesCS1D02G345500	-
TraesCS5A02G453900	EF-hand domain pair
TraesCS2A02G359400	Histone-fold
TraesCS3B02G000200	Domain of unknown function DUF3506
TraesCS6B02G114800	Seven-in-absentia protein, TRAF-like domain
TraesCS7B02G067400	Protein of unknown function DUF1677, plant
TraesCS5A02G161600	P-loop containing nucleoside triphosphate hydrolase
TraesCS2D02G131100	-
TraesCS3B02G293900	WEB family
TraesCS6B02G440600	Leucine-rich repeat domain, L domain-like
TraesCS3B02G210300	Zinc finger, Dof-type
TraesCS6B02G296400	Alternative oxidase
TraesCS4B02G062600	Peptidase C1A, papain C-terminal
novel.5073	PF01200:Ribosomal protein S28e
TraesCSU02G152100	Protein kinase-like domain
novel.8837	-
TraesCS1A02G215700	Casein kinase II, regulatory subunit
TraesCS6B02G348900	-
novel.9561	PF03017:TNP1/EN/SPM transposase
TraesCS5B02G252100	Cellulose synthase
TraesCS7B02G203800	Protein kinase-like domain
TraesCS4B02G106700	Peptidase S10, serine carboxypeptidase
TraesCS4A02G164000	PAS domain
TraesCS3D02G457400	Protein kinase-like domain
TraesCS2D02G430700	P-type ATPase, transmembrane domain
TraesCS3A02G180600	Zinc finger, Dof-type
TraesCS1D02G082800	Transferase
TraesCS2A02G407700	Major intrinsic protein
TraesCSU02G063800	Oligopeptide transporter, OPT superfamily
TraesCS5A02G317100	B-box-type zinc finger
TraesCS1B02G347700	Cytochrome P450
TraesCS7D02G267200	Cryptochrome/DNA photolyase, FAD-binding domain
TraesCS5A02G210100	Peptidase C1A, papain C-terminal
novel.11274	-
TraesCS2A02G379800	Major intrinsic protein
TraesCS1B02G287500	Tetratricopeptide-like helical domain
TraesCS2A02G235000	Cyanobacterial aminoacyl-tRNA synthetase, CAAD domain
TraesCS1A02G020500	Actin family
TraesCS6B02G364700	SCP2 sterol-binding domain
TraesCS3D02G339300	-
TraesCS5D02G020900	RNA recognition motif domain
TraesCS2B02G579100	Amine oxidase
TraesCS5D02G419200	Proton-dependent oligopeptide transporter family
TraesCS2A02G007300	-
TraesCS7D02G395700	VQ
TraesCS6B02G451200	Phosphatidylinositol-4-phosphate 5-kinase, core
TraesCS5A02G211900	-
TraesCS4B02G124800	Pyridoxal phosphate-dependent transferase
TraesCS2B02G301800	Oligopeptide transporter, OPT superfamily
TraesCS5D02G228400	EamA domain
novel.3288	-
TraesCS7B02G175200	Cytochrome P450
TraesCS7A02G009200	Concanavalin A-like lectin/glucanase domain
TraesCS3D02G417800	RNA recognition motif domain
TraesCS6B02G259000	Major intrinsic protein
TraesCS1B02G115900	Haem peroxidase
TraesCS2B02G124100	Protein kinase-like domain
TraesCS1D02G277900	Tetratricopeptide-like helical domain
TraesCS3A02G345200	Domain of unknown function DUF641, plant
TraesCS2A02G309200	Cleft lip and palate transmembrane 1
TraesCS1D02G221800	CCT domain
novel.2090	PF13960:Domain of unknown function (DUF4218)|PF02992:Transposase family tnp2|PF13952:Domain of unknown function (DUF4216)|PF13963:Transposase-associated domain
TraesCS1B02G233600	CCT domain
TraesCS2D02G376000	Major intrinsic protein
TraesCS1B02G429200	Uncharacterised protein family Ycf23
TraesCS4D02G069100	Dormancy/auxin associated protein
TraesCS5A02G143500	Glutathione S-transferase, C-terminal-like
TraesCSU02G037600	-
TraesCS5D02G321900	Rhodanese-like domain
TraesCS6B02G452200	-
TraesCS5A02G479300	Heat shock protein 70 family
TraesCS6D02G218200	HNH endonuclease
TraesCS7D02G371100	-
TraesCS2D02G288400	PPM-type phosphatase domain
TraesCS4D02G350000	Phloem protein 2-like
TraesCS5D02G323400	B-box-type zinc finger
TraesCS5D02G085800	Amino acid/polyamine transporter I
TraesCS3B02G377300	-
TraesCS7B02G441100	Cytochrome P450
novel.6781	-
novel.7380	-
TraesCS3A02G436100	Transcription factor, TCP
TraesCS2B02G326300	Cleft lip and palate transmembrane 1
TraesCS3D02G256100	SWEET sugar transporter
TraesCS3B02G457700	Oxoglutarate/iron-dependent dioxygenase
novel.10721	-
TraesCS3D02G390700	Protein of unknown function DUF1685
TraesCS7B02G030600	Multi antimicrobial extrusion protein
TraesCS2A02G113600	3-oxo-5-alpha-steroid 4-dehydrogenase, C-terminal
TraesCSU02G034700	-
TraesCS5A02G015000	RNA recognition motif domain
novel.106	PF00855:PWWP domain|PF05964:F/Y-rich N-terminus
TraesCS3A02G365100	Zinc finger, RING-CH-type
TraesCS4D02G213800	-
novel.9941	-
novel.9844	-
TraesCS6B02G002800	Mss4-like
TraesCS7B02G248500	Alpha-D-phosphohexomutase, alpha/beta/alpha domain I
TraesCS5D02G112200	-
novel.8310	-
TraesCS3B02G189800	Thioredoxin-like fold
TraesCS3A02G158800	Thioredoxin-like fold
TraesCS2A02G036900	Oxoglutarate/iron-dependent dioxygenase
TraesCS7B02G007200	-
TraesCS2A02G443700	Proton-dependent oligopeptide transporter family
TraesCS4B02G342900	Tetratricopeptide-like helical domain
TraesCS5B02G557100	Glycosyl hydrolase family 32, N-terminal
novel.1294	PF13855:Leucine rich repeat|PF12799:Leucine Rich repeats (2 copies)|PF08263:Leucine rich repeat N-terminal domain|PF07714:Protein tyrosine kinase
TraesCS5D02G295700	Cytochrome P450
TraesCS4D02G104200	DnaJ domain
novel.10440	-
TraesCS6A02G389300	UbiB domain
TraesCS5B02G420300	Reticulon
TraesCS1A02G025500	NB-ARC
TraesCS7B02G022300	Alpha/Beta hydrolase fold
TraesCS2D02G211200	P-loop containing nucleoside triphosphate hydrolase
TraesCS3D02G166500	Thioredoxin-like fold
TraesCS5B02G183500	ABC-2 type transporter
TraesCS5D02G492900	Heat shock protein 70 family
TraesCS6A02G047600	Haem peroxidase
TraesCS5D02G514700	Cytochrome P450
TraesCS4D02G061800	4-hydroxy-3-methylbut-2-enyl diphosphate reductase
TraesCS6A02G162900	Caleosin-related
TraesCS1D02G436500	RNA polymerase sigma factor, region 2
novel.8292	PF08646:Replication factor-A C terminal domain
novel.8260	PF03665:Uncharacterised protein family (UPF0172)
TraesCS6D02G353500	Proton-dependent oligopeptide transporter family
TraesCS1A02G035800	-
novel.12686	PF03283:Pectinacetylesterase
TraesCS6B02G005200	Zinc finger, RING-CH-type
TraesCS6A02G037300	Protein kinase-like domain
TraesCS6B02G365000	Aminoacyl-tRNA synthetase, class II (G/ P/ S/T)
TraesCS5A02G555100	-
TraesCS5A02G253200	Cellulose synthase
TraesCS7A02G341800	Reticulon
TraesCS7B02G335500	Peptidase M20
TraesCS5A02G473800	DNA-binding domain
TraesCS2A02G269700	-
TraesCS3D02G001900	Armadillo-type fold
TraesCS7B02G235400	Zinc finger, RING-type
TraesCS2D02G132200	HAD-like domain
novel.9995	-
TraesCS3B02G428800	Protein of unknown function DUF1685
TraesCS2D02G419800	Protein kinase-like domain
TraesCS5D02G216300	Peptidase C1A, papain C-terminal
TraesCS3B02G397400	SOUL haem-binding protein
TraesCS6A02G387600	HAD-like domain
TraesCS4D02G235500	-
TraesCS3D02G390600	Protein of unknown function DUF1685
novel.4141	-
TraesCS7D02G451300	Protein kinase-like domain
TraesCS5B02G212000	-
TraesCS5B02G053400	Oxoglutarate/iron-dependent dioxygenase
novel.412	PF05970:PIF1-like helicase|PF14214:Helitron helicase-like domain at N-terminus
TraesCS3A02G525100	Drought induced 19 protein type, zinc-binding domain
TraesCS5B02G414000	Proton-dependent oligopeptide transporter family
TraesCS6B02G450500	Ribosomal protein L9, C-terminal
TraesCS6B02G463000	C2 domain
TraesCS3A02G311600	Protein kinase-like domain
novel.12803	PF03169:OPT oligopeptide transporter protein
TraesCS7B02G306100	Phospholipid/glycerol acyltransferase
TraesCS6B02G093600	F-box domain
TraesCS6D02G407400	Armadillo-type fold
TraesCS1D02G440900	RNA polymerase sigma factor, region 2
novel.7506	-
TraesCS6A02G163700	Inositol monophosphatase-like
TraesCS6B02G471700	Cell morphogenesis central region
TraesCS6D02G236800	-
TraesCS3A02G289700	WRKY domain
TraesCS1B02G422400	UBA-like domain DUF1421
TraesCS5D02G085500	Phosphofructokinase domain
TraesCS6A02G354600	PGG domain
novel.8115	-
TraesCS3D02G430100	NB-ARC
TraesCS3D02G417600	Oxoglutarate/iron-dependent dioxygenase
TraesCS2A02G582400	Protein kinase-like domain
TraesCS1A02G220300	CCT domain
TraesCS6B02G136700	-
TraesCS3D02G072100	Protein kinase-like domain
TraesCS4D02G068900	Multi antimicrobial extrusion protein
TraesCS4A02G454800	Glutathione S-transferase, C-terminal-like
novel.5233	-
TraesCS6B02G292800	-
TraesCS2D02G442000	Protein kinase-like domain
TraesCS6D02G096100	-
TraesCS3B02G287300	-
TraesCS6B02G385200	Ankyrin repeat-containing domain
TraesCS2D02G404800	Major intrinsic protein
TraesCS2B02G160900	Armadillo-type fold
TraesCS7B02G161500	CCT domain
novel.7195	-
TraesCS2D02G174200	-
TraesCS5B02G142500	Glutathione S-transferase, C-terminal-like
TraesCS2A02G348900	B-box-type zinc finger
TraesCS4D02G068300	Zeta toxin domain
TraesCS2D02G414200	NUDIX hydrolase domain-like
TraesCS6B02G396800	PGG domain
TraesCS6A02G045300	NAD(P)-binding domain
TraesCS1A02G007900	-
TraesCS6D02G166700	P-loop containing nucleoside triphosphate hydrolase
novel.9177	-
TraesCS2B02G054400	Peptidase S24/S26A/S26B/S26C
TraesCS6B02G294200	DYW domain
novel.3091	-
TraesCS5A02G492100	Heavy metal-associated domain, HMA
TraesCS4A02G264500	Protein of unknown function DUF760
novel.2751	-
TraesCS2D02G579900	-
TraesCS4D02G014100	WRKY domain
TraesCS2B02G478300	U box domain
TraesCS6A02G023200	Glycosyl hydrolase family 32, N-terminal
novel.10077	-
TraesCS2A02G393900	Pentatricopeptide repeat
TraesCS3A02G255300	SWEET sugar transporter
TraesCS5B02G380500	Major facilitator superfamily domain
TraesCS3A02G524100	-
novel.6942	-
novel.7405	-
TraesCS7B02G164500	Cryptochrome/DNA photolyase, FAD-binding domain
TraesCS1A02G289600	-
TraesCS2B02G192700	-
TraesCS6B02G440200	Aconitase/3-isopropylmalate dehydratase large subunit, alpha/beta/alpha domain
novel.2281	PF04424:MINDY deubiquitinase
novel.9804	PF02943:Ferredoxin thioredoxin reductase catalytic beta chain
novel.2152	-
TraesCSU02G162400	Staygreen protein
TraesCS5B02G412700	Tubulin/FtsZ, GTPase domain
TraesCS4B02G235500	Squalene epoxidase
TraesCS4D02G050700	Protein of unknown function DUF760
TraesCS5A02G463200	Protein kinase-like domain
novel.10368	PF03479:Domain of unknown function (DUF296)
TraesCS6B02G454500	-
TraesCS5D02G023500	HAD-like domain
TraesCS2B02G225900	Major intrinsic protein
TraesCS6A02G147800	Peptidase C12, ubiquitin carboxyl-terminal hydrolase
TraesCSU02G093100	P-loop containing nucleoside triphosphate hydrolase
novel.9466	PF07992:Pyridine nucleotide-disulphide oxidoreductase
TraesCS2D02G579000	Alpha-ketoglutarate-dependent dioxygenase AlkB-like
TraesCSU02G007300	Casein kinase II, regulatory subunit
TraesCS1D02G288500	-
TraesCS5B02G334900	Thioredoxin-like fold
TraesCS3B02G395600	NADP-dependent oxidoreductase domain
TraesCS6B02G099800	F-box domain
TraesCS5D02G265100	Amino acid/polyamine transporter I
TraesCS2D02G360900	Alpha/Beta hydrolase fold
TraesCS7D02G045000	Protein ENHANCED DISEASE RESISTANCE 2, C-terminal
TraesCS4A02G092200	HSP20-like chaperone
TraesCS6D02G348900	-
TraesCS2B02G367500	EF-hand domain pair
TraesCS2A02G198500	Major intrinsic protein
TraesCS3D02G261000	WEB family
TraesCS5D02G516500	RNA recognition motif domain
novel.9877	-
TraesCS1D02G261400	Mlo-related protein
TraesCS4A02G056400	Glycoside hydrolase superfamily
TraesCS1B02G107800	P-loop containing nucleoside triphosphate hydrolase
TraesCS1D02G145000	WD40-repeat-containing domain
TraesCS5B02G239300	Alpha/Beta hydrolase fold
TraesCS1B02G290000	-
TraesCS2B02G217500	Transcription factor GRAS
novel.4397	-
TraesCS2B02G317600	ABA/WDS induced protein
novel.1778	-
TraesCS4D02G102200	-
TraesCS3D02G109300	Zinc finger, CCCH-type
TraesCS7A02G235200	Pyruvate phosphate dikinase, PEP/pyruvate-binding
TraesCS5D02G182000	Chlorophyll A-B binding protein
TraesCS2A02G188000	Sugar phosphate transporter domain
TraesCS3B02G007500	Protein of unknown function DUF247, plant
novel.2042	PF00067:Cytochrome P450
TraesCS6D02G255600	-
TraesCS1A02G410300	Plant organelle RNA recognition domain
TraesCS2A02G166600	-
TraesCS1B02G278600	Cyclic nucleotide-binding-like
novel.11524	-
TraesCS6B02G464400	P-loop containing nucleoside triphosphate hydrolase
TraesCS4A02G447600	P-loop containing nucleoside triphosphate hydrolase
novel.5881	-
novel.12041	-
TraesCS1A02G080700	Protein kinase-like domain
TraesCS6D02G389500	Major intrinsic protein
TraesCS2A02G136500	Terpene synthase, metal-binding domain
TraesCS2D02G119200	Sodium/calcium exchanger membrane region
TraesCS4B02G178100	Protein kinase-like domain
TraesCS2D02G211400	-
TraesCS3D02G222200	Alpha/Beta hydrolase fold
novel.8258	-
TraesCS3B02G376500	Zinc finger, RING-type
TraesCS2B02G109700	Nucleotide-diphospho-sugar transferases
novel.2735	-
TraesCS1B02G203300	-
TraesCS6A02G318700	-
novel.11463	-
TraesCS2A02G435000	EF-hand domain pair
TraesCS3D02G076400	Gamma-glutamyltranspeptidase
novel.10041	-
novel.10847	PF00069:Protein kinase domain
TraesCS5A02G494800	Mlo-related protein
novel.2416	-
TraesCS3A02G321700	Plus-3 domain
TraesCS2D02G578600	Tetratricopeptide-like helical domain
TraesCS5D02G148500	Thioredoxin-like fold
TraesCS1A02G036100	ACT domain
TraesCS6D02G254500	P-loop containing nucleoside triphosphate hydrolase
TraesCS3A02G109200	Oxoglutarate/iron-dependent dioxygenase
novel.207	-
novel.1256	PF02389:Cornifin (SPRR) family
TraesCS6A02G412300	Protein of unknown function DUF789
TraesCSU02G053800	NTF2-like domain
TraesCS6A02G384500	-
TraesCS4A02G445000	SGNH hydrolase-type esterase domain
TraesCS2B02G396700	Major intrinsic protein
TraesCS6B02G452100	-
TraesCS2D02G260200	-
novel.7897	-
TraesCS6D02G403400	-
TraesCS3D02G246700	Alliinase, C-terminal
novel.8675	-
TraesCS2D02G347300	B-box-type zinc finger
TraesCS7D02G386800	Alpha/Beta hydrolase fold
TraesCS4D02G167300	CCT domain
TraesCS3D02G309700	-
novel.1737	PF03101:FAR1 DNA-binding domain|PF10551:MULE transposase domain
novel.6074	-
TraesCS7D02G146300	Zinc finger, RING-type
TraesCS5D02G568400	LOG family
novel.11926	-
TraesCS7A02G386300	-
TraesCS1A02G106600	UspA
TraesCS3D02G148000	Sodium/calcium exchanger membrane region
TraesCS2B02G209200	WRKY domain
TraesCS7D02G324900	Protein kinase-like domain
TraesCS7B02G420700	Peptidase S28
TraesCS2B02G435900	NUDIX hydrolase domain-like
TraesCS4A02G447500	NB-ARC
TraesCS3A02G167200	WRKY domain
novel.7958	PF11443:Domain of unknown function (DUF2828)
novel.9021	-
TraesCS2D02G340600	Cytochrome P450
novel.7972	PF04570:zinc-finger of the FCS-type, C2-C2
TraesCS5B02G208500	Protein kinase-like domain
TraesCS2D02G393900	Fatty acid hydroxylase
TraesCS4D02G323600	RlpA-like protein, double-psi beta-barrel domain
TraesCS3B02G429000	Protein of unknown function DUF1685
TraesCS5D02G381300	EEIG1/EHBP1 N-terminal domain
TraesCS5A02G335600	Thioredoxin-like fold
TraesCS5D02G195000	S-adenosyl-L-methionine-dependent methyltransferase
novel.6471	-
TraesCS6D02G026600	Glycosyl hydrolase family 32, N-terminal
novel.11282	-
TraesCS7D02G477100	-
TraesCS2D02G039900	Amidase signature domain
novel.9539	-
TraesCS3D02G369800	-
TraesCS2D02G203200	Protein kinase-like domain
TraesCS2B02G539100	-
TraesCS7D02G377600	Copine
TraesCS5D02G199100	Protein of unknown function DUF761, plant
TraesCS2D02G583000	Haem peroxidase
TraesCS6D02G203800	Lipocalin/cytosolic fatty-acid binding domain
TraesCS5D02G027700	Zinc finger, GATA-type
TraesCS6B02G146200	CCT domain
TraesCS4A02G433900	Thioredoxin-like fold
TraesCS3A02G146500	-
TraesCS5B02G420100	Brix domain
TraesCS2D02G419000	Potassium transporter
TraesCS3A02G363400	NADP-dependent oxidoreductase domain
TraesCS6D02G186900	Protein kinase-like domain
TraesCS5B02G190300	-
TraesCS7D02G371000	-
TraesCS2D02G597900	PPC domain
TraesCS6D02G024400	2-oxoacid dehydrogenase acyltransferase, catalytic domain
TraesCS7B02G097800	-
TraesCS3D02G130500	Embryo-specific ATS3
TraesCS6A02G108100	-
TraesCS1D02G369900	Saposin-like
novel.9731	-
novel.12788	PF13966:zinc-binding in reverse transcriptase
TraesCS6B02G312900	Chlorophyll A-B binding protein
TraesCS2D02G582200	-
TraesCS4A02G245200	Protein DA1-like
TraesCS7D02G449400	Proton-dependent oligopeptide transporter family
novel.11517	PF04825:N terminus of Rad21 / Rec8 like protein
TraesCS2A02G564300	-
TraesCS6B02G460300	Protein of unknown function DUF789
TraesCS7A02G512400	-
TraesCS6B02G398200	PGG domain
TraesCS1B02G440200	Plant organelle RNA recognition domain
novel.7	-
novel.9180	PF13359:DDE superfamily endonuclease
TraesCS2A02G468800	Starch synthase, catalytic domain
TraesCS7B02G116500	-
TraesCS3A02G179000	MoaB/Mog domain
novel.11598	-
TraesCS6A02G070600	Tetrahydrofolate dehydrogenase/cyclohydrolase, NAD(P)-binding domain
novel.11848	-
TraesCS4A02G410800	Major intrinsic protein
TraesCS6B02G447700	NAD(P)-binding domain
TraesCS6A02G269100	Alternative oxidase
TraesCS6A02G111600	B domain of TMEM189, localisation domain
novel.5171	-
TraesCS5D02G162400	Protein kinase-like domain
TraesCS6D02G235500	Amino acid transporter, transmembrane domain
novel.11302	PF08646:Replication factor-A C terminal domain
TraesCS1A02G267900	Cyclic nucleotide-binding-like
TraesCS2A02G581600	AMP-dependent synthetase/ligase
TraesCS5B02G119300	Homeobox domain-like
TraesCS5B02G184900	Protein kinase-like domain
TraesCS5D02G068800	Basic leucine-zipper, C-terminal
TraesCS4D02G189000	DnaJ domain
novel.3995	-
novel.2118	-
novel.12535	-
TraesCS7D02G244300	Myc-type, basic helix-loop-helix (bHLH) domain
TraesCS4B02G310900	Major intrinsic protein
TraesCS2D02G565100	Mlo-related protein
TraesCS2B02G425600	Major intrinsic protein
TraesCS3A02G376800	-
novel.8189	-
TraesCS6D02G043000	Phospholipid/glycerol acyltransferase
novel.2290	-
TraesCS2A02G368300	Peroxisomal biogenesis factor 11
TraesCS1D02G232200	F-box domain
novel.8314	-
novel.6493	PF03106:WRKY DNA -binding domain
TraesCS6A02G392600	AUX/IAA domain
novel.2308	-
novel.356	-
TraesCS1A02G270900	Protein of unknown function DUF1218
novel.10134	-
TraesCS6B02G130900	Aspartyl/Glutamyl-tRNA(Gln) amidotransferase, subunit B/E, catalytic
TraesCS3D02G522000	Aspartate/glutamate/uridylate kinase
TraesCS2A02G558300	Protein kinase-like domain
TraesCS7B02G006700	S-adenosyl-L-methionine-dependent methyltransferase
TraesCS7B02G237800	Heavy metal-associated domain, HMA
novel.5636	-
novel.7596	-
novel.9491	-
TraesCS7B02G073000	-
TraesCS2B02G100300	Protein kinase-like domain
TraesCS1A02G162800	P-loop containing nucleoside triphosphate hydrolase
TraesCS6B02G470800	Protein of unknown function DUF760
novel.5980	-
TraesCS7B02G140500	Protein of unknown function DUF1997
TraesCS5A02G273200	-
TraesCS5D02G441800	Acyl-CoA N-acyltransferase
TraesCS7D02G367700	Winged helix-turn-helix DNA-binding domain
TraesCS5B02G226900	CAAX amino terminal protease
TraesCS7B02G124500	PGG domain
TraesCS6B02G471600	Zinc finger, CCCH-type
novel.9474	-
novel.11200	-
TraesCS5A02G258200	Fe-S cluster assembly domain
TraesCS4A02G461600	Ribosomal protein L5 domain
TraesCS2B02G199800	Histone-fold
TraesCS2D02G327700	Haem peroxidase
novel.4767	-
TraesCS2D02G587900	Ribosome-inactivating protein
TraesCS7D02G219400	PGG domain
TraesCS1D02G321300	GDSL lipase/esterase
TraesCS5B02G080800	F-box domain
TraesCS2D02G321200	Gamma-glutamyltranspeptidase
TraesCS1B02G316500	Endonuclease/exonuclease/phosphatase
TraesCS2D02G259400	Proton-dependent oligopeptide transporter family
TraesCS2D02G206300	Major intrinsic protein
TraesCS2A02G574000	Tubby C-terminal-like domain
TraesCS7D02G126000	O-methyltransferase, family 3
novel.9147	-
novel.5708	-
novel.1443	-
TraesCS6A02G261100	Homeobox domain-like
TraesCS4B02G223000	Histone-fold
TraesCS1D02G375900	Leucine-rich repeat domain, L domain-like
TraesCS7D02G244500	-
TraesCS2D02G592000	Protein of unknown function DUF1677, Oryza sativa
TraesCS6A02G416000	Domain of unknown function DUF3067
TraesCS2A02G070400	Protein of unknown function DUF2045
TraesCS2D02G409600	Peptidase S10, serine carboxypeptidase
TraesCS1D02G018100	PC-Esterase
novel.7266	-
TraesCS6D02G287000	Starch synthase, catalytic domain
TraesCS6A02G222100	Major intrinsic protein
TraesCS1D02G428600	Uncharacterised protein family, basic secretory protein
TraesCS3B02G108000	Glycosyl hydrolases 36
novel.7979	PF04844:Transcriptional repressor, ovate
novel.2041	-
novel.3402	PF12937:F-box-like
TraesCS6A02G374100	UbiB domain
TraesCS3D02G084900	Cytochrome P450
TraesCS3D02G111000	Non-haem dioxygenase N-terminal domain
TraesCS2A02G564200	P-loop containing nucleoside triphosphate hydrolase
TraesCS3B02G133100	Zinc finger, FYVE/PHD-type
TraesCS3B02G247200	DnaJ domain
TraesCS2D02G578100	-
TraesCS7B02G008900	P-loop containing nucleoside triphosphate hydrolase
TraesCS2D02G484600	Myc-type, basic helix-loop-helix (bHLH) domain
TraesCS7B02G302000	VQ
TraesCS2B02G367700	S-adenosyl-L-methionine-dependent methyltransferase
TraesCS7B02G029900	Zinc finger, RING-type
TraesCS7D02G382900	-
TraesCS7D02G211800	Potassium transporter
TraesCS2A02G560500	Staygreen protein
TraesCS3D02G537900	Ankyrin repeat-containing domain
TraesCS1A02G426700	RNA polymerase sigma factor, region 2
novel.11698	-
novel.5525	-
TraesCS6B02G456000	P-loop containing nucleoside triphosphate hydrolase
TraesCS5B02G068300	Guanine nucleotide binding protein (G-protein), alpha subunit
novel.12865	PF03169:OPT oligopeptide transporter protein
TraesCS7A02G351900	-
TraesCS6B02G455000	P-loop containing nucleoside triphosphate hydrolase
novel.851	-
TraesCS4A02G201200	-
TraesCS3A02G311900	Polyketide cyclase/dehydrase
novel.8988	-
TraesCS6B02G216900	PPM-type phosphatase domain
TraesCS3D02G084400	Peptidase M48
TraesCS6A02G418300	-
TraesCS6B02G250000	Lipocalin/cytosolic fatty-acid binding domain
TraesCS4B02G347200	Protein kinase-like domain
novel.8243	-
novel.10284	-
novel.2176	PF13456:Reverse transcriptase-like
TraesCS1A02G263000	Protein of unknown function UPF0301
TraesCS3A02G463400	Protein kinase-like domain
TraesCS4A02G126800	Protein kinase-like domain
TraesCS7A02G217600	PGG domain
TraesCS7B02G201900	Proton-dependent oligopeptide transporter family
TraesCS2D02G075000	Copper amine oxidase, C-terminal
novel.1830	PF04065:Not1 N-terminal domain, CCR4-Not complex component
novel.7817	PF04424:MINDY deubiquitinase|PF01411:tRNA synthetases class II (A)
TraesCS1D02G035300	Ankyrin repeat-containing domain
TraesCS6B02G084400	Ribose 5-phosphate isomerase, type A
TraesCS2A02G123900	Amino acid/polyamine transporter 2
TraesCS2B02G138200	Domain of unknown function DUF4220
TraesCS3A02G226100	ZF-HD homeobox protein, Cys/His-rich dimerisation domain
TraesCS5B02G422500	NB-ARC
TraesCS4A02G260100	-
novel.1650	-
novel.2244	-
TraesCS5B02G368300	Peptidase C1A, papain C-terminal
TraesCS3D02G288700	Zinc finger, CHY-type
TraesCS6D02G057800	Cytochrome P450
TraesCS1D02G029100	NB-ARC
novel.12336	-
TraesCS6B02G007400	Amino acid transporter, transmembrane domain
TraesCS2A02G396200	Fatty acid hydroxylase
novel.5960	-
TraesCS1D02G148400	Cyclin-dependent kinase inhibitor
TraesCS6B02G443700	-
TraesCS3A02G139300	B-box-type zinc finger
TraesCS3B02G610800	Histone-fold
novel.9636	-
TraesCS5D02G447500	Basic leucine-zipper, C-terminal
novel.3064	PF13947:Wall-associated receptor kinase galacturonan-binding
TraesCS4A02G099300	RNA recognition motif domain
TraesCS2D02G440900	Transferase
TraesCS5B02G078300	Phosphofructokinase domain
TraesCS1B02G159800	Zinc finger, C3HC4 RING-type
novel.10155	-
novel.2292	-
novel.4848	-
TraesCS4B02G070100	Multi antimicrobial extrusion protein
novel.5671	-
TraesCS4D02G319100	Mlo-related protein
novel.7417	-
novel.10148	PF02902:Ulp1 protease family, C-terminal catalytic domain
TraesCS1D02G067200	Protein kinase-like domain
novel.11577	-
TraesCS6D02G239800	Homeobox domain-like
TraesCS4A02G116800	DnaJ domain
TraesCS7B02G492900	-
TraesCS6B02G454800	Protein kinase-like domain
TraesCS3B02G287200	SWEET sugar transporter
TraesCS7A02G218600	CCT domain
TraesCS5D02G100200	Dimeric alpha-beta barrel
TraesCS6D02G136300	Thiamine phosphate synthase/TenI
novel.12123	PF00125:Core histone H2A/H2B/H3/H4
TraesCS3D02G447700	Alpha/Beta hydrolase fold
TraesCS4A02G022700	POX domain
TraesCS2A02G442200	Transferase
novel.9514	-
TraesCS2B02G521800	Protein kinase-like domain
novel.6715	-
TraesCS6A02G386500	-
TraesCS3A02G260700	WEB family
TraesCS3B02G271300	-
TraesCS6A02G296400	NUDIX hydrolase domain-like
novel.7812	PF03171:2OG-Fe(II) oxygenase superfamily|PF00665:Integrase core domain
TraesCS1D02G142100	Zinc finger, CHY-type
TraesCS7A02G147300	SWEET sugar transporter
TraesCS2B02G521600	Adenosylhomocysteinase-like
TraesCS2A02G302700	PLC-like phosphodiesterase, TIM beta/alpha-barrel domain
TraesCS7D02G160400	DnaJ domain
TraesCS1D02G176600	Plus-3 domain
TraesCS5B02G024700	P-loop containing nucleoside triphosphate hydrolase
TraesCS6B02G470700	Multi antimicrobial extrusion protein
TraesCS4B02G105300	-
TraesCS6D02G247900	DYW domain
novel.1765	-
novel.1932	-
TraesCS4A02G145400	Pyridoxal phosphate-dependent transferase
TraesCS6B02G099000	F-box domain
TraesCS1A02G122800	Hexokinase, C-terminal
TraesCS3D02G238300	WRKY domain
TraesCSU02G118100	EF-hand domain
novel.12718	PF00078:Reverse transcriptase (RNA-dependent DNA polymerase)|PF03732:Retrotransposon gag protein|PF08284:Retroviral aspartyl protease
TraesCS4B02G220000	PGG domain
novel.5820	-
TraesCS5D02G494000	NB-ARC
TraesCS4A02G344900	Band 7 domain
novel.2235	-
TraesCS7B02G493000	-
novel.11157	-
novel.2759	PF13966:zinc-binding in reverse transcriptase|PF00078:Reverse transcriptase (RNA-dependent DNA polymerase)
TraesCS6A02G253300	Dehydrin
TraesCS6B02G461200	-
TraesCS6D02G392000	-
TraesCS4B02G211500	WD40-repeat-containing domain
novel.9482	-
TraesCS1A02G271000	Protein of unknown function DUF1218
novel.2286	-
TraesCS5D02G105600	-
novel.9736	PF03004:Plant transposase (Ptta/En/Spm family)
novel.11867	PF02992:Transposase family tnp2|PF13963:Transposase-associated domain|PF13456:Reverse transcriptase-like|PF13966:zinc-binding in reverse transcriptase
TraesCS5D02G228600	Tetraspanin/Peripherin
TraesCS3A02G342900	Cytochrome P450
TraesCS7B02G312600	Proton-dependent oligopeptide transporter family
TraesCS2B02G213400	Interferon-related developmental regulator, N-terminal
TraesCS4A02G142700	Tubby C-terminal-like domain
TraesCS2B02G100200	P-loop containing nucleoside triphosphate hydrolase
TraesCS7D02G476200	Cryptochrome/DNA photolyase, FAD-binding domain
novel.297	-
novel.11194	-
novel.3381	-
TraesCS5A02G163300	Protein kinase-like domain
TraesCS2A02G291000	Domain of unknown function DUF1624
TraesCS4A02G485000	Glycosyl hydrolase family 32, N-terminal
TraesCS3D02G390800	Protein of unknown function DUF1685
novel.684	PF02689:Helicase|PF05970:PIF1-like helicase
TraesCS7B02G329400	-
TraesCS5B02G140300	Cyclin-like
TraesCS5B02G136400	Pyruvate carboxyltransferase
TraesCS3B02G216200	-
TraesCSU02G091600	-
novel.9671	PF06694:Plant nuclear matrix protein 1 (NMP1)
TraesCS4B02G325100	Band 7 domain
TraesCS6D02G346400	PGG domain
novel.11161	-
TraesCS3D02G152600	Ankyrin repeat-containing domain
TraesCS6D02G392300	-
novel.1696	-
TraesCS6B02G468200	Glycosyl transferase, family 48
novel.1332	PF11443:Domain of unknown function (DUF2828)
TraesCS3A02G395400	Alpha/Beta hydrolase fold
novel.3480	-
TraesCS2A02G292800	Protein kinase-like domain
TraesCS7A02G172900	Chaperonin-like RbcX
novel.9081	-
TraesCS3A02G397000	Protein of unknown function DUF1685
TraesCS1D02G217900	Vacuolar protein sorting-associated protein 13, second N-terminal domain
novel.7768	-
TraesCS2A02G167400	F-box domain
TraesCS4A02G472000	NB-ARC
novel.9730	-
TraesCS3A02G374000	Glycoside hydrolase family 17
TraesCS2A02G395500	-
novel.2249	-
TraesCS4A02G017700	Zinc finger, Dof-type
novel.7856	-
TraesCS3B02G409300	-
TraesCS2D02G315600	Serine hydrolase FSH
TraesCS2D02G351900	CCT domain
novel.9880	PF08263:Leucine rich repeat N-terminal domain|PF13855:Leucine rich repeat
novel.8794	-
novel.6692	PF11443:Domain of unknown function (DUF2828)
TraesCS6B02G117600	Pyridoxal 5'-phosphate synthase subunit PdxT/SNO
novel.8315	PF00999:Sodium/hydrogen exchanger family
novel.1732	-
TraesCS2D02G468900	Starch synthase, catalytic domain
TraesCS1A02G368000	Histone-fold
novel.11443	-
TraesCS2A02G343600	Galactose mutarotase-like domain
novel.936	PF02992:Transposase family tnp2|PF13963:Transposase-associated domain|PF13960:Domain of unknown function (DUF4218)
novel.10252	-
TraesCS2A02G559600	Protein of unknown function DUF3727
TraesCS4B02G356300	Phloem protein 2-like
TraesCS5A02G513200	Glycoside hydrolase superfamily
novel.2175	-
TraesCS7B02G276200	-
TraesCS6D02G270700	Non-haem dioxygenase N-terminal domain
TraesCS3B02G014800	-
novel.9365	PF03004:Plant transposase (Ptta/En/Spm family)|PF03017:TNP1/EN/SPM transposase
TraesCS5A02G116500	Glycosyl transferase, family 20
TraesCS3A02G228200	Cytochrome P450
TraesCS4D02G040300	EamA domain
TraesCS3A02G526600	Homeobox domain-like
TraesCS1A02G021100	Transferase
TraesCS5A02G326100	Peptidase C1A, papain C-terminal
novel.4678	-
TraesCS4B02G183300	-
TraesCS7B02G125500	B-box-type zinc finger
TraesCS1B02G451900	Uncharacterised protein family, basic secretory protein
TraesCS3D02G348800	Ankyrin repeat-containing domain
TraesCS7A02G021000	Aspartic peptidase domain
TraesCS2D02G588000	Ccc1 family
TraesCS3A02G503300	Copine
TraesCS3A02G307900	-
TraesCS4B02G300200	-
TraesCS6B02G035000	Protein kinase-like domain
novel.2334	PF00445:Ribonuclease T2 family|PF00004:ATPase family associated with various cellular activities (AAA)
novel.1888	-
novel.7512	-
TraesCS2B02G053600	2-oxoacid dehydrogenase acyltransferase, catalytic domain
TraesCS2A02G267000	-
TraesCS6A02G401500	-
TraesCS7A02G053800	Oligopeptide transporter, OPT superfamily
TraesCS5B02G359800	Major facilitator superfamily domain
TraesCS4B02G220500	Glycoside hydrolase 35, catalytic domain
TraesCS3B02G171500	Conserved hypothetical protein CHP01589, plant
TraesCS2D02G148300	C2 domain
TraesCS4B02G182100	Tetratricopeptide-like helical domain
TraesCS6A02G024900	Sec63 domain
novel.2585	-
TraesCS5D02G366400	Major facilitator superfamily domain
TraesCS4D02G344300	Aquaporin-like
TraesCS2A02G513100	-
TraesCS2D02G589100	Protein of unknown function DUF167
TraesCS7D02G339600	Major intrinsic protein
TraesCS4D02G365400	Leucine-rich repeat domain, L domain-like
TraesCS5D02G032189	Leucine-rich repeat domain, L domain-like
TraesCS7B02G078300	Transcription factor GRAS
TraesCS7D02G206100	Caleosin-related
TraesCS3D02G300700	Acetamidase/Formamidase
TraesCS3B02G435100	NAD(P)-binding domain
TraesCS5D02G368500	BTB/Kelch-associated
TraesCS1A02G018600	Protein kinase-like domain
TraesCS6B02G105400	Uncharacterised protein family, basic secretory protein
TraesCS6A02G373900	NAD(P)-binding domain
TraesCS4D02G088800	-
TraesCS5A02G071800	Cytochrome P450
TraesCS6D02G346500	PGG domain
TraesCS1B02G011500	-
novel.7906	-
TraesCS4D02G036500	Phosphatidylinositol-4-phosphate 5-kinase, core
TraesCS2D02G168500	WD40-repeat-containing domain
TraesCS3D02G092900	Glycosyl hydrolases 36
TraesCS7B02G394600	Histone-fold
TraesCS1D02G432400	Late embryogenesis abundant protein, LEA-14
TraesCS4D02G308800	Major intrinsic protein
novel.11227	-
novel.7384	-
TraesCS6D02G297900	-
TraesCS3A02G292000	GroES-like
TraesCS6B02G398100	PGG domain
novel.6955	-
TraesCS4B02G187600	DnaJ domain
TraesCS3B02G343800	Plus-3 domain
TraesCS1A02G142400	Citrate transporter-like domain
TraesCS5B02G373900	EEIG1/EHBP1 N-terminal domain
TraesCS4A02G245900	Zeta toxin domain
novel.12514	-
TraesCS5D02G464500	EF-hand domain pair
TraesCS6D02G399500	P-loop containing nucleoside triphosphate hydrolase
TraesCS1A02G210700	-
novel.5697	-
TraesCS6D02G256700	Protein kinase-like domain
TraesCS4A02G398700	GDSL lipase/esterase
novel.3926	-
novel.10118	PF10539:Development and cell death domain
TraesCS6B02G131200	F-box domain
novel.3758	PF03101:FAR1 DNA-binding domain|PF10551:MULE transposase domain
TraesCS1A02G228200	PPM-type phosphatase domain
TraesCS5D02G407100	Alpha/Beta hydrolase fold
novel.3711	-
TraesCS6B02G459300	Protein kinase-like domain
TraesCS7D02G209200	Proton-dependent oligopeptide transporter family
novel.12742	PF03017:TNP1/EN/SPM transposase
novel.7378	-
TraesCS6A02G384400	-
TraesCS7D02G503400	-
TraesCS2B02G414500	Fatty acid hydroxylase
TraesCS5D02G168100	Protein kinase-like domain
novel.6840	-
novel.3437	-
novel.5548	-
novel.9260	-
TraesCS1D02G032700	Proton-dependent oligopeptide transporter family
TraesCS4B02G102200	Phosphoribosyltransferase-like
TraesCS4D02G353800	Protein-tyrosine phosphatase-like
TraesCS1A02G026400	P-loop containing nucleoside triphosphate hydrolase
novel.6938	PF03732:Retrotransposon gag protein
TraesCS3A02G131200	Alpha/beta hydrolase fold-3
TraesCS4A02G103900	Glutathione S-transferase, N-terminal
novel.12789	PF00773:RNB domain
novel.9701	PF14214:Helitron helicase-like domain at N-terminus
TraesCS3B02G290000	-
TraesCS7D02G346000	NAD(P)-binding domain
TraesCS2B02G012000	UDP-glucuronosyl/UDP-glucosyltransferase
TraesCS2A02G173500	Histone-fold
TraesCS3D02G422700	CBS domain
novel.10341	-
TraesCS4D02G089900	NB-ARC
TraesCS2D02G583100	Haem peroxidase
TraesCS1D02G417900	Plant organelle RNA recognition domain
TraesCS5D02G032100	Domain of unknown function DUF1618
TraesCS4A02G317900	LOG family
novel.9795	PF00069:Protein kinase domain
novel.2205	-
novel.34	-
novel.1743	-
novel.7407	PF02365:No apical meristem (NAM) protein|PF16486:N-terminal domain of argonaute|PF08699:Argonaute linker 1 domain
novel.5125	PF14111:Domain of unknown function (DUF4283)|PF12796:Ankyrin repeats (3 copies)
novel.3356	-
TraesCS3B02G456900	-
TraesCS6B02G307400	Translation initiation factor, beta propellor-like domain
novel.11185	PF17184:Rit1 N-terminal domain
TraesCSU02G095600	UDP-glucuronosyl/UDP-glucosyltransferase
TraesCS1A02G146900	WD40-repeat-containing domain
novel.12757	PF13963:Transposase-associated domain
TraesCS7A02G328100	Protein kinase-like domain
TraesCS1D02G267800	Cyclic nucleotide-binding-like
TraesCS2A02G499600	Protein of unknown function DUF1365
novel.278	-
TraesCS2B02G407800	Senescence regulator S40
TraesCS4D02G105300	PUA-like domain
TraesCS6B02G450600	-
novel.10324	-
novel.3401	-
novel.3990	-
TraesCS1A02G131900	-
novel.8800	-
TraesCS7D02G271600	Cytochrome P450
TraesCS5B02G061400	Domain of unknown function DUF1618
TraesCS4A02G070700	Thaumatin
TraesCS7B02G277400	Protein of unknown function DUF247, plant
novel.1751	-
TraesCS1A02G005000	Protein kinase-like domain
TraesCS1B02G455900	Late embryogenesis abundant protein, LEA-14
TraesCS2B02G464900	Proton-dependent oligopeptide transporter family
TraesCS4D02G266100	Protein of unknown function DUF3615
novel.9783	-
TraesCS5D02G426200	Reticulon
TraesCS6B02G364500	-
novel.2389	-
novel.11539	-
TraesCS1A02G281600	Prenylated rab acceptor PRA1
TraesCS6D02G387000	Remorin, C-terminal
TraesCS6D02G249100	-
novel.8826	-
novel.4465	PF10533:Plant zinc cluster domain
novel.10370	PF10551:MULE transposase domain
TraesCS6D02G141300	Carbohydrate kinase, FGGY, C-terminal
TraesCS6D02G231900	Zinc finger, FYVE/PHD-type
TraesCS6D02G189500	-
TraesCS3D02G211400	Alpha/Beta hydrolase fold
novel.9878	-
novel.2296	-
novel.1807	-
TraesCS4D02G096100	Protein kinase-like domain
TraesCS1B02G164700	WD40-repeat-containing domain
novel.9193	-
TraesCS6B02G266800	Homeobox domain-like
TraesCS3D02G400800	-
novel.9288	-
TraesCS6A02G363200	PGG domain
TraesCS5A02G360000	-
TraesCS3A02G216800	DnaJ domain
novel.10146	PF03721:UDP-glucose/GDP-mannose dehydrogenase family, NAD binding domain
TraesCS5B02G183700	WRKY domain
novel.5955	-
TraesCS6A02G151500	-
novel.1846	-
TraesCS6B02G009600	Ankyrin repeat-containing domain
TraesCSU02G019700	Seven-in-absentia protein, TRAF-like domain
TraesCS7D02G268900	Ankyrin repeat-containing domain
TraesCS5A02G086700	Dimeric alpha-beta barrel
TraesCS2B02G407000	Multiprotein bridging factor 1, N-terminal
novel.12072	-
TraesCS6B02G310700	Threonyl/alanyl tRNA synthetase, class II-like, putative editing domain
TraesCS3D02G390900	Protein of unknown function DUF1685
TraesCS6A02G044600	-
novel.3122	-
TraesCS6A02G310300	Peptidase M10, metallopeptidase
TraesCS5B02G267900	Heat shock protein 70 family
TraesCS1A02G029300	Calcium-dependent channel, 7TM region, putative phosphate
TraesCS2B02G251300	-
TraesCS5D02G026000	Isoprenoid synthase domain
TraesCS3B02G406200	Glycoside hydrolase family 17
TraesCS1B02G226400	Lipoxygenase, C-terminal
TraesCS7B02G133100	UDP-glucuronosyl/UDP-glucosyltransferase
TraesCS2B02G201700	Glucosamine/galactosamine-6-phosphate isomerase
TraesCS5D02G032000	MINDY deubiquitinase domain
TraesCS4A02G081000	Histone-fold
TraesCS7D02G411300	Cation transporter
TraesCS3B02G111000	Zinc finger, RING-type
novel.9622	-
TraesCS2A02G559500	CAP Gly-rich domain
novel.5528	-
TraesCS2B02G469000	Protein of unknown function DUF597
TraesCS6A02G386400	-
TraesCS6B02G444800	K Homology domain, type 1
TraesCS2A02G189600	Transcription factor GRAS
TraesCS2D02G182900	Proton-dependent oligopeptide transporter family
TraesCS4A02G092500	Protein kinase-like domain
novel.7663	-
novel.4032	-
TraesCS7B02G080800	Cupredoxin
TraesCS6A02G405200	O-methyltransferase, family 2
novel.2262	PF00078:Reverse transcriptase (RNA-dependent DNA polymerase)|PF13966:zinc-binding in reverse transcriptase|PF03732:Retrotransposon gag protein
TraesCS5A02G262800	-
TraesCS3A02G351700	HAD-like domain
TraesCS1B02G046300	ACT domain
TraesCS6B02G471500	-
TraesCS2A02G175400	Glucosamine/galactosamine-6-phosphate isomerase
TraesCS1A02G177000	Protein kinase-like domain
TraesCS5A02G100000	Major intrinsic protein
TraesCS7A02G002100	WD40-repeat-containing domain
TraesCS2D02G502300	Alpha/Beta hydrolase fold
novel.11260	PF03101:FAR1 DNA-binding domain|PF10551:MULE transposase domain
novel.2274	PF13359:DDE superfamily endonuclease|PF12776:Myb/SANT-like DNA-binding domain
TraesCS2B02G529900	-
TraesCS2A02G501800	Alpha/Beta hydrolase fold
novel.11259	-
TraesCS1D02G288600	-
TraesCS6B02G449800	-
TraesCS3D02G258300	P-loop containing nucleoside triphosphate hydrolase
TraesCS4A02G355700	RNA recognition motif domain
TraesCS3B02G493700	Mog1/PsbP, alpha/beta/alpha sandwich
TraesCS6B02G005300	Enhancer of polycomb-like, N-terminal
TraesCS6B02G451300	NAC domain
TraesCS6B02G449900	Amine oxidase
TraesCS6B02G093900	Cold-shock protein, DNA-binding
novel.10166	-
novel.402	-
TraesCS3D02G511100	Malectin-like carbohydrate-binding domain
TraesCS7D02G249300	Protein of unknown function DUF1997
TraesCS6B02G463600	NB-ARC
TraesCS3A02G288300	Heavy metal-associated domain, HMA
TraesCS3A02G084800	Cytochrome P450
TraesCS4B02G158100	-
TraesCS5A02G172900	-
TraesCS7A02G305200	NAC domain
TraesCS1A02G295300	Ammonium transporter AmtB-like domain
TraesCS6B02G470000	Glycosyl transferase, family 13
TraesCS3D02G480100	Amino acid/polyamine transporter I
novel.10080	-
novel.9212	PF02309:AUX/IAA family
TraesCS1D02G147000	Alpha/Beta hydrolase fold
TraesCS1A02G022500	-
TraesCS3A02G423600	Leucine-rich repeat domain, L domain-like
TraesCS3D02G289500	WRKY domain
novel.2076	-
TraesCS6B02G051100	-
TraesCS6D02G212900	Major intrinsic protein
TraesCS2A02G456100	Protein kinase-like domain
novel.11342	PF14204:Ribosomal L18 C-terminal region|PF01217:Clathrin adaptor complex small chain
novel.5342	PF14569:Zinc-binding RING-finger
novel.10531	-
TraesCS7B02G008200	Domain of unknown function DUF676, lipase-like
TraesCS5A02G295100	Glycoside hydrolase superfamily
TraesCS2D02G583200	Haem peroxidase
TraesCS6B02G459100	Protein kinase-like domain
TraesCS3D02G527000	Protein kinase-like domain
TraesCS4D02G181300	NIF system FeS cluster assembly, NifU, C-terminal
TraesCS3B02G364500	Legume lectin domain
TraesCS3A02G129600	Embryo-specific ATS3
TraesCS6B02G470900	NAD(P)-binding domain
novel.5711	-
novel.11197	PF12507:Human Cytomegalovirus UL139 protein
TraesCS6A02G000600	Thioredoxin-like fold
TraesCS2A02G425300	-
TraesCS7A02G335300	Protein kinase-like domain
novel.11574	PF01985:CRS1 / YhbY (CRM) domain
novel.9218	-
novel.4195	-
TraesCS7B02G283200	Copine
novel.1959	-
novel.3353	-
novel.12442	-
TraesCS4A02G124700	NIF system FeS cluster assembly, NifU, C-terminal
TraesCS5A02G456300	-
novel.8334	-
novel.3255	-
TraesCS2A02G511000	-
novel.4270	-
novel.7667	-
TraesCS4D02G328200	F-box domain
TraesCS7B02G048800	Metallo-dependent phosphatase-like
TraesCS3B02G489000	Heavy metal-associated domain, HMA
novel.9721	-
TraesCS3D02G512400	Gamma-secretase subunit Aph-1
TraesCS1A02G031200	Protein kinase-like domain
novel.11502	-
novel.5405	-
novel.12532	PF00931:NB-ARC domain
novel.10274	-
TraesCS1D02G431700	P-loop containing nucleoside triphosphate hydrolase
TraesCS1B02G179300	Protein of unknown function DUF761, plant
TraesCSU02G071300	-
TraesCS2B02G005400	Protein kinase-like domain
novel.7590	-
novel.9921	-
TraesCS5A02G391200	Heavy metal-associated domain, HMA
TraesCS6B02G270000	-
novel.2254	-
novel.7467	-
novel.4661	-
TraesCS4B02G115100	CCT domain
novel.11671	-
TraesCS2D02G588100	F-box domain
TraesCS5D02G528400	Protein kinase-like domain
TraesCS2A02G042000	Histidine phosphatase superfamily
novel.11221	-
TraesCS2B02G363000	F-box domain
TraesCS6D02G134600	-
TraesCS1A02G169300	-
novel.8534	PF00338:Ribosomal protein S10p/S20e
TraesCS3A02G488600	Ergosterol biosynthesis ERG4/ERG24
novel.410	-
TraesCS7B02G113600	Proton-dependent oligopeptide transporter family
TraesCS2D02G231700	Arfaptin homology (AH) domain/BAR domain
TraesCS6B02G409900	-
novel.9309	-
TraesCS1D02G323300	P-loop containing nucleoside triphosphate hydrolase
TraesCS6A02G020100	Protein kinase-like domain
novel.5785	PF13976:GAG-pre-integrase domain
TraesCS6A02G040600	-
novel.7377	PF00208:Glutamate/Leucine/Phenylalanine/Valine dehydrogenase
TraesCS1D02G333500	Inositol-tetrakisphosphate 1-kinase
TraesCS4B02G311900	Protein kinase-like domain
TraesCS6B02G441900	Leucine-rich repeat domain, L domain-like
novel.9268	-
TraesCS7B02G394000	-
TraesCS4A02G415500	HR-like lesion-inducer
TraesCS7A02G323600	Sugar phosphate transporter domain
novel.238	PF03101:FAR1 DNA-binding domain|PF10551:MULE transposase domain
novel.11528	-
TraesCS5D02G045300	Proton-dependent oligopeptide transporter family
novel.10113	PF04937:Protein of unknown function (DUF 659)|PF05699:hAT family C-terminal dimerisation region|PF02892:BED zinc finger
novel.1914	-
TraesCS4B02G062900	Major facilitator, sugar transporter-like
novel.7105	-
novel.8352	-
TraesCS2D02G150500	Plastid lipid-associated protein/fibrillin conserved domain
novel.2022	PF03360:Glycosyltransferase family 43
TraesCS6A02G339600	Ribonuclease T2-like
TraesCS6D02G100100	RNA-binding, CRM domain
novel.12441	PF12899:Alkaline and neutral invertase
TraesCS1D02G141000	Zinc finger, RING-type
TraesCS2D02G291200	Protein kinase-like domain
novel.5638	PF04195:Putative gypsy type transposon
TraesCS1A02G433300	Domain of unknown function DUF2062
TraesCS3D02G291700	GroES-like
TraesCS3B02G006300	-
novel.10587	-
TraesCS4B02G198300	Pentatricopeptide repeat
TraesCS3A02G108900	Malic enzyme, NAD-binding
novel.10409	PF03360:Glycosyltransferase family 43
TraesCS2D02G300100	ABA/WDS induced protein
TraesCS5A02G296500	P-loop containing nucleoside triphosphate hydrolase
novel.2757	-
novel.11324	PF02721:Domain of unknown function DUF223|PF08646:Replication factor-A C terminal domain
TraesCS5B02G305400	UDP-glucuronosyl/UDP-glucosyltransferase
TraesCS6D02G395000	Protein of unknown function DUF789
TraesCS2B02G441100	Potassium transporter
novel.10542	-
TraesCS6B02G449300	SMAD/FHA domain
TraesCS1A02G338600	Phosphatidylethanolamine-binding protein
novel.7662	-
TraesCS6B02G444700	Peptidase C12, ubiquitin carboxyl-terminal hydrolase
novel.8502	PF03004:Plant transposase (Ptta/En/Spm family)
TraesCS4D02G299100	-
novel.8549	-
TraesCS6B02G365300	P-loop containing nucleoside triphosphate hydrolase
TraesCS6B02G308600	-
TraesCS6B02G451900	F-box domain
novel.3979	-
novel.8113	PF07762:Protein of unknown function (DUF1618)
TraesCS1D02G178600	Protein of unknown function DUF604
novel.2250	-
TraesCS3B02G192500	Protein kinase-like domain
TraesCS4A02G078300	-
TraesCS3D02G107300	Zinc finger C2H2-type
novel.5277	-
TraesCS5A02G030900	Heavy metal-associated domain, HMA
novel.5996	-
novel.287	-
novel.2272	-
TraesCS6A02G339400	Peptidase S8/S53 domain
novel.5961	-
TraesCS4A02G083700	Glycoside hydrolase 35, catalytic domain
novel.4058	PF04195:Putative gypsy type transposon
novel.2729	-
TraesCS1B02G452100	Isoprenoid synthase domain
TraesCS7D02G366600	ABC-2 type transporter
novel.6941	-
TraesCS2A02G290100	-
novel.10139	-
novel.1492	-
TraesCS3A02G360500	Photosystem II Psb28, class 1
novel.7427	PF05699:hAT family C-terminal dimerisation region|PF14372:Domain of unknown function (DUF4413)
novel.5241	PF14111:Domain of unknown function (DUF4283)|PF14392:Zinc knuckle
TraesCS5A02G159900	-
TraesCS4D02G054600	-
novel.774	PF03381:LEM3 (ligand-effect modulator 3) family / CDC50 family
TraesCS5A02G408000	Pectinacetylesterase/NOTUM
novel.1837	-
TraesCS7B02G022100	Peptidase S1, PA clan
TraesCS2A02G107000	Protein kinase-like domain
novel.81	PF14214:Helitron helicase-like domain at N-terminus
TraesCS3B02G268500	Protein of unknown function DUF1645, plant
TraesCS6B02G452800	-
TraesCS5A02G518300	Aquaporin-like
TraesCS3B02G005100	Protein kinase-like domain
novel.7810	-
TraesCS2D02G576600	Protein kinase-like domain
TraesCS7D02G367200	Protein of unknown function DUF1677, plant
novel.9479	-
TraesCS5A02G241900	Alpha/Beta hydrolase fold
TraesCS5B02G010100	Protein of unknown function DUF3615
novel.1057	-
TraesCS7A02G301700	Proton-dependent oligopeptide transporter family
novel.10159	PF10551:MULE transposase domain|PF03101:FAR1 DNA-binding domain
TraesCS4D02G179700	Protein kinase-like domain
TraesCS7B02G080300	Transcription factor, MADS-box
novel.6166	PF08263:Leucine rich repeat N-terminal domain|PF13855:Leucine rich repeat
novel.218	-
novel.9462	PF14204:Ribosomal L18 C-terminal region
novel.11296	-
TraesCS2A02G559700	Zinc finger, RING-CH-type
novel.5543	-
TraesCS3B02G392800	Photosystem II Psb28, class 1
TraesCS2B02G391900	BRO1 domain
novel.3135	PF04195:Putative gypsy type transposon
TraesCS5A02G478100	Zinc finger C2H2-type
novel.9785	PF13968:Domain of unknown function (DUF4220)
TraesCS3B02G225800	Protein kinase-like domain
TraesCS1B02G098600	Protein kinase-like domain
TraesCS5B02G114400	Ureide permease
TraesCS1B02G475000	-
novel.12420	PF13456:Reverse transcriptase-like
TraesCS6A02G338600	Pyridoxal phosphate-dependent transferase
TraesCS6A02G389100	NAD(P)-binding domain
novel.2154	PF00665:Integrase core domain
novel.11602	-
novel.10469	-
novel.9790	PF13855:Leucine rich repeat|PF08263:Leucine rich repeat N-terminal domain
novel.10071	-
TraesCS6B02G056200	Protein kinase-like domain
novel.7802	-
TraesCS7B02G314500	NAD(P)-binding domain
novel.1980	PF10551:MULE transposase domain
novel.1491	-
novel.4797	-
novel.7099	PF00665:Integrase core domain|PF00385:Chromo (CHRromatin Organisation MOdifier) domain|PF00078:Reverse transcriptase (RNA-dependent DNA polymerase)|PF03732:Retrotransposon gag protein
novel.12733	-
TraesCS3A02G135500	Protein kinase-like domain
novel.10568	-
TraesCS4A02G251900	Major facilitator, sugar transporter-like
TraesCS1A02G234800	Cytokinin dehydrogenase 1, FAD/cytokinin binding domain
novel.346	-
TraesCS6B02G435000	Zinc finger, DNL-type
TraesCS7A02G489800	Cryptochrome/DNA photolyase, FAD-binding domain
TraesCS3A02G152500	Cytochrome P450
TraesCS3B02G168300	Peptide-N4-(N-acetyl-beta-glucosaminyl)asparagine amidase A
TraesCS4B02G266300	Protein of unknown function DUF3615
novel.2486	PF00012:Hsp70 protein|PF10712:NAD-specific glutamate dehydrogenase
TraesCS3D02G353100	ENTH/VHS
novel.4841	PF00078:Reverse transcriptase (RNA-dependent DNA polymerase)|PF03004:Plant transposase (Ptta/En/Spm family)
TraesCS7D02G051100	UDP-glucuronosyl/UDP-glucosyltransferase
novel.6468	-
TraesCS7A02G242300	Cation/H+ exchanger
novel.1754	-
novel.10259	PF02453:Reticulon|PF12265:Histone-binding protein RBBP4 or subunit C of CAF1 complex
novel.8506	-
TraesCS5B02G420600	NB-ARC
novel.5429	-
TraesCS7D02G406200	Proton-dependent oligopeptide transporter family
TraesCS7B02G175800	Metallo-dependent phosphatase-like
TraesCSU02G203800	P-loop containing nucleoside triphosphate hydrolase
novel.1769	-
novel.2059	-
novel.12499	-
TraesCS4A02G293500	Glycoside hydrolase superfamily
TraesCS2B02G121100	Protein kinase-like domain
novel.4481	-
TraesCS4B02G244100	-
novel.9667	-
novel.7022	-
TraesCS4B02G344300	Glycoside hydrolase superfamily
novel.8235	-
TraesCS7B02G137600	Threonyl/alanyl tRNA synthetase, class II-like, putative editing domain
novel.7403	-
TraesCS2A02G301500	ABA/WDS induced protein
TraesCS4B02G332800	-
TraesCS3B02G598400	UDP-glucuronosyl/UDP-glucosyltransferase
TraesCS1B02G263400	WD40-repeat-containing domain
TraesCS1B02G415100	Membrane attack complex component/perforin (MACPF) domain
TraesCS5A02G391100	-
TraesCS5A02G363800	DNA-binding pseudobarrel domain
TraesCS1A02G135600	CASTOR/POLLUX/SYM8 ion channels
TraesCS1B02G452200	Protein kinase-like domain
TraesCS2A02G258200	Piwi domain
novel.9217	-
novel.10072	-
TraesCS2A02G349300	S-adenosyl-L-methionine-dependent methyltransferase
TraesCS4D02G069600	IBR domain
TraesCS1B02G229200	Casein kinase II, regulatory subunit
TraesCS6A02G220900	Oligopeptide transporter, OPT superfamily
TraesCS3B02G483500	Glycoside hydrolase superfamily
TraesCS2A02G389000	Multiprotein bridging factor 1, N-terminal
TraesCS7A02G406100	EF-hand domain pair
TraesCS1D02G296600	Ammonium transporter AmtB-like domain
novel.11133	PF00931:NB-ARC domain
novel.2182	PF14223:gag-polypeptide of LTR copia-type|PF00665:Integrase core domain|PF13976:GAG-pre-integrase domain
TraesCS6D02G396600	P-loop containing nucleoside triphosphate hydrolase
TraesCS3B02G470700	Transcription factor, TCP
novel.6914	-
TraesCS5B02G516400	RNA recognition motif domain
TraesCS6B02G450700	Kelch repeat type 1
TraesCS4D02G210700	NAD(P)-binding domain
TraesCS5D02G373700	Protein kinase-like domain
TraesCS7B02G280700	Amine oxidase
novel.64	-
TraesCS4D02G035900	Armadillo-type fold
TraesCS5B02G562300	Protein of unknown function DUF668
TraesCS7A02G030400	-
TraesCS1D02G444100	Alpha/Beta hydrolase fold
TraesCS2D02G190500	WRKY domain
TraesCS1A02G011600	-
TraesCS3D02G127100	UDP-glucuronosyl/UDP-glucosyltransferase
TraesCS4D02G012700	Potassium channel domain
novel.12430	-
TraesCS2D02G584900	Tubby C-terminal-like domain
TraesCS5A02G515900	Protein kinase-like domain
TraesCS6A02G041900	Uncharacterised domain, di-copper centre
TraesCS5D02G326200	CheY-like superfamily
novel.9195	-
TraesCS1D02G029000	NB-ARC
TraesCS6B02G275700	RlpA-like protein, double-psi beta-barrel domain
TraesCSU02G199500	CheY-like superfamily
TraesCS5A02G240300	NAD(P)-binding domain
TraesCS1A02G005200	Protein kinase-like domain
TraesCS1B02G393100	Homeobox domain-like
TraesCS2D02G054900	UDP-glucuronosyl/UDP-glucosyltransferase
TraesCS6A02G069500	Cold-shock protein, DNA-binding
novel.5664	-
TraesCS6D02G141400	CALMODULIN-BINDING PROTEIN60
novel.10245	-
TraesCS4D02G336500	Protein of unknown function DUF3527
TraesCS5B02G068100	Protein kinase-like domain
novel.5100	PF07762:Protein of unknown function (DUF1618)
TraesCS2B02G346800	Haem peroxidase
TraesCSU02G149400	Domain of unknown function DUF1618
TraesCS6A02G307800	Starch synthase, catalytic domain
TraesCS7A02G448800	FAD/NAD(P)-binding domain
novel.12177	-
novel.11205	PF00009:Elongation factor Tu GTP binding domain
TraesCS5D02G567100	Protein of unknown function DUF668
novel.5630	-
TraesCS5A02G047300	P-loop containing nucleoside triphosphate hydrolase
TraesCS5D02G120600	-
TraesCS6D02G332800	Multi antimicrobial extrusion protein
novel.5869	PF01907:Ribosomal protein L37e
TraesCS2D02G585100	Prenylcysteine lyase
novel.12547	-
TraesCS5A02G249600	Protein kinase-like domain
TraesCS7D02G116300	P-loop containing nucleoside triphosphate hydrolase
TraesCS1D02G428800	Isoprenoid synthase domain
TraesCS3A02G255400	-
TraesCS4D02G170700	Protein kinase-like domain
novel.9194	-
novel.2223	-
TraesCS2A02G349100	EF-hand domain pair
TraesCS4A02G137200	Ribosomal protein L19/L19e
TraesCS5B02G260600	-
TraesCS2D02G104500	WRKY domain
TraesCS5B02G320500	CheY-like superfamily
TraesCS1A02G009000	Ankyrin repeat-containing domain
TraesCS6A02G373800	Inositol monophosphatase-like
novel.9712	-
TraesCS2D02G239300	Zinc finger, RanBP2-type
novel.1896	-
TraesCS7B02G243500	Phosphatidylinositol 3-/4-kinase, catalytic domain
TraesCS7D02G125400	Leucine-rich repeat
novel.7379	-
novel.2543	-
TraesCS6A02G093600	-
novel.3657	-
TraesCS1B02G124100	UspA
TraesCS2A02G322500	Cytochrome P450
TraesCS4D02G069300	Endonuclease/exonuclease/phosphatase
novel.12063	PF10551:MULE transposase domain|PF04434:SWIM zinc finger
novel.8588	-
TraesCS4B02G247000	Ethylene-responsive binding factor-associated repression
TraesCS4A02G200600	Glycosyl transferase, family 1
novel.10438	PF05699:hAT family C-terminal dimerisation region|PF14372:Domain of unknown function (DUF4413)
TraesCS6D02G152100	EF-hand domain pair
novel.7224	-
TraesCS3A02G122000	Alpha/Beta hydrolase fold
TraesCS2D02G358100	Sugar phosphate transporter domain
TraesCS6B02G265600	S-adenosyl-L-methionine-dependent methyltransferase
novel.10763	PF01641:SelR domain
novel.3137	-
TraesCS2D02G292100	Alpha/Beta hydrolase fold
TraesCS1A02G024500	Transcription initiation factor IIA, gamma subunit, N-terminal
TraesCS4A02G012100	-
TraesCS2A02G564700	Protein kinase-like domain
TraesCS5D02G039100	Heavy metal-associated domain, HMA
novel.11207	-
novel.12779	PF10551:MULE transposase domain|PF03101:FAR1 DNA-binding domain
TraesCS6A02G385100	Protein kinase-like domain
TraesCS5B02G219600	EamA domain
TraesCS4D02G069000	Protein DA1-like
novel.4447	-
TraesCS5B02G317700	B-box-type zinc finger
TraesCS6A02G047800	F-box domain
TraesCS3A02G513500	Aspartate/glutamate/uridylate kinase
TraesCS1D02G190300	Glutathione S-transferase, C-terminal-like
TraesCS7A02G373700	Cytochrome P450
TraesCS2B02G054900	NB-ARC
TraesCS3D02G354300	Photosystem II Psb28, class 1
TraesCS3A02G395700	FMN-binding split barrel
TraesCS1B02G251800	Annexin repeat
TraesCS6A02G025700	NAD(P)-binding domain
novel.10244	-
TraesCS2B02G232000	Winged helix-turn-helix DNA-binding domain
TraesCS3B02G536500	Ergosterol biosynthesis ERG4/ERG24
TraesCS2B02G222900	Protein kinase-like domain
TraesCS1A02G143300	Zinc finger, CHY-type
TraesCS4D02G183700	Tetratricopeptide-like helical domain
novel.5505	-
TraesCS3A02G316700	NAD kinase/diacylglycerol kinase-like domain
TraesCS1B02G233500	Autophagy-related protein 3, N-terminal
novel.2116	-
TraesCS6B02G451000	-
TraesCS3D02G182500	MoaB/Mog domain
TraesCS1A02G020900	-
TraesCS3B02G397000	Zinc finger, RING-CH-type
TraesCS3B02G600300	Protein kinase-like domain
TraesCS6B02G472700	P-loop containing nucleoside triphosphate hydrolase
TraesCS3A02G010300	UDP-glucuronosyl/UDP-glucosyltransferase
novel.11864	-
novel.4450	PF11443:Domain of unknown function (DUF2828)
TraesCS2A02G274100	PPM-type phosphatase domain
novel.5257	-
TraesCS1B02G351100	Phosphatidylethanolamine-binding protein
novel.2196	-
TraesCS2B02G521700	Pyridoxal phosphate-dependent transferase
novel.1692	PF03101:FAR1 DNA-binding domain|PF10551:MULE transposase domain
TraesCS2D02G581300	RNA recognition motif domain
TraesCS2B02G510800	Myc-type, basic helix-loop-helix (bHLH) domain
TraesCS2A02G582300	PPC domain
TraesCS6B02G078900	Histone-fold
TraesCS6B02G181400	-
TraesCS4B02G365600	Myc-type, basic helix-loop-helix (bHLH) domain
novel.4785	-
TraesCS6D02G067500	Cold-shock protein, DNA-binding
TraesCS3B02G258400	ZF-HD homeobox protein, Cys/His-rich dimerisation domain
TraesCS3A02G532700	Ankyrin repeat-containing domain
TraesCS7A02G255500	Endonuclease/exonuclease/phosphatase
novel.9729	-
TraesCS5B02G234500	MORN motif
TraesCS3A02G207900	Uncharacterised protein family Ycf36
TraesCS4A02G305900	Leucine-rich repeat domain, L domain-like
TraesCS3D02G240500	Protein of unknown function DUF1645, plant
TraesCS3A02G406000	NAC domain
novel.9791	-
novel.10597	-
TraesCS5B02G051300	Armadillo-type fold
novel.11315	PF00076:RNA recognition motif. (a.k.a. RRM, RBD, or RNP domain)|PF00112:Papain family cysteine protease
novel.503	-
TraesCS6B02G295300	RelA/SpoT
TraesCS3D02G324700	-
novel.3658	-
TraesCS2A02G577600	Isopropylmalate dehydrogenase-like domain
TraesCS4B02G261900	DnaJ domain
novel.11264	-
TraesCS3A02G521600	PUA-like domain
TraesCS2D02G347700	S-adenosyl-L-methionine-dependent methyltransferase
novel.401	-
TraesCS2D02G330500	-
TraesCS2A02G251800	Protein kinase-like domain
TraesCS2D02G588400	-
novel.9415	-
TraesCS2B02G441000	NAD(P)-binding domain
TraesCS6B02G459146	Protein kinase-like domain
TraesCS2D02G393500	Protein of unknown function DUF604
TraesCS5B02G422400	NB-ARC
TraesCS6B02G448900	Zinc finger C2H2-type
TraesCS7A02G017400	P-loop containing nucleoside triphosphate hydrolase
TraesCS3D02G173300	WRKY domain
TraesCS1B02G117800	Lipopolysaccharide-modifying protein
TraesCS6B02G459200	NB-ARC
novel.11730	-
TraesCS1A02G156400	Sugar phosphate transporter domain
TraesCS1A02G002300	-
novel.3119	-
TraesCS4A02G271100	EamA domain
novel.12134	-
novel.1452	PF03061:Thioesterase superfamily
novel.7996	-
novel.7414	PF10551:MULE transposase domain
novel.9071	PF12776:Myb/SANT-like DNA-binding domain|PF13359:DDE superfamily endonuclease
novel.4693	PF03721:UDP-glucose/GDP-mannose dehydrogenase family, NAD binding domain
TraesCS2B02G378700	Histone-fold
TraesCS3A02G257000	-
TraesCS7B02G116700	Potassium transporter
novel.7299	PF01301:Glycosyl hydrolases family 35
novel.1773	-
TraesCS1D02G167300	-
TraesCS2A02G116000	Sodium/calcium exchanger membrane region
TraesCS1A02G332200	Protein of unknown function DUF4336
TraesCS1A02G310600	Aldehyde dehydrogenase domain
TraesCS5D02G328100	P-loop containing nucleoside triphosphate hydrolase
TraesCS5B02G178400	-
novel.6991	-
TraesCS3D02G155300	-
novel.2117	-
TraesCS3D02G444600	Heavy metal-associated domain, HMA
novel.2803	-
novel.8413	-
TraesCS6D02G285400	DNA-binding domain
TraesCS7D02G350500	FAE1/Type III polyketide synthase-like protein
TraesCS3A02G179400	TRAM/LAG1/CLN8 homology domain
TraesCS4D02G060200	Lecithin:cholesterol/phospholipid:diacylglycerol acyltransferase
novel.12140	-
novel.7977	-
TraesCS7A02G442500	Glutathione synthase
TraesCS6B02G122600	Chlorophyll A-B binding protein
novel.11536	-
novel.394	-
novel.9078	-
TraesCS6D02G270200	P-loop containing nucleoside triphosphate hydrolase
TraesCS7D02G158300	Myc-type, basic helix-loop-helix (bHLH) domain
TraesCS2A02G069100	Leucine-rich repeat domain, L domain-like
TraesCS1B02G090600	Pyridoxal phosphate-dependent transferase
novel.4959	-
TraesCS3A02G074800	Domain of unknown function DUF4378
TraesCS3A02G051800	PB1 domain
TraesCS5A02G383600	-
novel.12381	-
TraesCS6D02G299100	DNA-binding domain
TraesCS2B02G208500	F-box domain
novel.5732	-
TraesCS4A02G149300	-
novel.390	-
TraesCS4B02G122300	NPH3 domain
TraesCS4A02G446600	Protein kinase-like domain
novel.9802	PF13947:Wall-associated receptor kinase galacturonan-binding
TraesCS2D02G499700	Protein of unknown function DUF1365
TraesCS1B02G043400	Protein kinase-like domain
TraesCS2D02G588200	Protein kinase-like domain
TraesCS2D02G386800	Multiprotein bridging factor 1, N-terminal
novel.10454	-
TraesCS2A02G364900	Myb/SANT-like domain
novel.5715	-
TraesCS6D02G147800	Pentacotripeptide-repeat region of PRORP
TraesCS1A02G228100	PPM-type phosphatase domain
TraesCS7A02G385100	Zf-FLZ domain
novel.9293	-
TraesCS2B02G084000	Protein kinase-like domain
TraesCS1B02G195500	LysM domain
novel.10260	-
novel.11190	-
TraesCS1A02G341700	Lon, substrate-binding domain
TraesCS7D02G374400	Protein kinase-like domain
novel.12057	-
novel.10309	PF14111:Domain of unknown function (DUF4283)|PF14392:Zinc knuckle
novel.12439	-
TraesCS1B02G159400	Citrate transporter-like domain
TraesCS2A02G513200	-
TraesCS3B02G305300	-
novel.422	-
TraesCS1A02G188700	Phloem protein 2-like
novel.7666	-
TraesCS4B02G291800	Dirigent protein
TraesCS2A02G422500	NAD(P)-binding domain
TraesCS2A02G441800	-
TraesCS1A02G254000	Cytochrome P450
novel.3941	-
TraesCS6D02G128300	F-box domain
TraesCS7B02G145500	-
TraesCS6B02G461300	BRO1 domain
TraesCS1B02G299100	-
novel.5358	-
novel.4422	PF04195:Putative gypsy type transposon
TraesCS6B02G455600	Electron transfer flavoprotein, alpha/beta-subunit, N-terminal
TraesCS3A02G310100	Peptidase S10, serine carboxypeptidase
novel.9715	-
novel.10578	-
novel.2762	PF00931:NB-ARC domain
TraesCS6B02G336400	Starch synthase, catalytic domain
novel.7430	PF12274:Protein of unknown function (DUF3615)
TraesCS1D02G279500	Sphingomyelin synthase-like domain
novel.5646	-
novel.11724	PF01406:tRNA synthetases class I (C) catalytic domain
TraesCS3D02G224100	ZF-HD homeobox protein, Cys/His-rich dimerisation domain
TraesCS7B02G084000	RmlC-like cupin domain
TraesCS7A02G257200	RIN4, pathogenic type III effector avirulence factor Avr cleavage site
novel.3369	-
novel.4902	-
TraesCS6A02G027800	-
TraesCS5A02G320300	CheY-like superfamily
novel.182	-
novel.4926	PF14569:Zinc-binding RING-finger
TraesCS2D02G587300	DnaJ domain
TraesCS6B02G021700	-
TraesCS5A02G287100	SGNH hydrolase-type esterase domain
novel.5979	-
novel.7779	PF08263:Leucine rich repeat N-terminal domain
novel.3120	-
TraesCS6A02G000900	Ferredoxin thioredoxin reductase catalytic beta subunit
novel.1915	-
novel.11506	PF05198:Translation initiation factor IF-3, N-terminal domain
TraesCS7D02G163800	Protein of unknown function DUF1677, plant
TraesCS1D02G434000	Mitochondrial carrier domain
novel.10167	-
TraesCS3A02G354800	Ankyrin repeat-containing domain
TraesCS6B02G056900	Uncharacterised domain, di-copper centre
TraesCSU02G077900	Domain of unknown function DUF1995
TraesCS4B02G006600	SGNH hydrolase-type esterase domain
TraesCS5B02G559000	Sigma 54 modulation/S30EA ribosomal protein, C-terminal
TraesCS3D02G043900	Peptidyl-tRNA hydrolase
TraesCS5D02G302600	Glycoside hydrolase superfamily
novel.7781	-
novel.11098	PF05653:Magnesium transporter NIPA
novel.3125	-
TraesCS5A02G247200	Phosphoglucose isomerase (PGI)
TraesCS2A02G442300	P-loop containing nucleoside triphosphate hydrolase
TraesCS2A02G548200	Amine oxidase
TraesCS2D02G117900	Xylose isomerase-like, TIM barrel domain
novel.4260	-
TraesCS4B02G396800	Tubby C-terminal-like domain
TraesCS5A02G109300	Armadillo-type fold
novel.10	-
TraesCS6A02G384100	Phloem protein 2-like
novel.5245	PF10551:MULE transposase domain
novel.1972	PF03721:UDP-glucose/GDP-mannose dehydrogenase family, NAD binding domain
TraesCS3B02G318600	WD40-repeat-containing domain
novel.10414	-
TraesCS3D02G150800	Peptide-N4-(N-acetyl-beta-glucosaminyl)asparagine amidase A
TraesCS5A02G412500	FAD/NAD(P)-binding domain
TraesCS2D02G576500	NAC domain
TraesCS4B02G229300	Oberon, coiled-coil region
TraesCS2A02G006500	P-loop containing nucleoside triphosphate hydrolase
TraesCS3B02G313500	UDP-glucuronosyl/UDP-glucosyltransferase
TraesCS7D02G220300	CCT domain
TraesCS1A02G421000	Protein kinase-like domain
novel.7159	PF05699:hAT family C-terminal dimerisation region|PF14291:Domain of unknown function (DUF4371)
TraesCS2B02G451700	Cation transporter
TraesCS7D02G421100	GDSL lipase/esterase
TraesCS6D02G216500	GRAM domain
novel.11700	-
TraesCS3B02G033100	Mitochondrial carrier domain
TraesCS1A02G305300	-
novel.3413	-
TraesCS7B02G008600	NB-ARC
novel.9379	-
TraesCS6D02G223700	-
novel.8108	-
TraesCS3B02G335400	Acetamidase/Formamidase
TraesCS4A02G216100	Alpha/Beta hydrolase fold
TraesCS3A02G301100	Acetamidase/Formamidase
TraesCS1D02G108300	UspA
novel.10246	PF03101:FAR1 DNA-binding domain
TraesCS2A02G416900	NUDIX hydrolase domain-like
TraesCS2A02G070600	P-loop containing nucleoside triphosphate hydrolase
TraesCS3A02G154900	WD40-repeat-containing domain
TraesCS3B02G128000	Malic enzyme, NAD-binding
TraesCS7A02G442900	Histone-fold
TraesCS6B02G148000	Ubiquitin-related domain
TraesCS7A02G246000	-
TraesCS6B02G072400	P-loop containing nucleoside triphosphate hydrolase
TraesCS7D02G209100	Ubiquitin-related domain
novel.5987	-
TraesCS5A02G463300	Legume lectin domain
TraesCS7B02G246900	Protein kinase-like domain
novel.5485	-
TraesCS6A02G000500	Protein kinase-like domain
TraesCS7D02G012400	Protein kinase-like domain
TraesCS4B02G322700	Mlo-related protein
TraesCS3B02G606800	Ribosome-inactivating protein
TraesCS2B02G151800	NADH:ubiquinone oxidoreductase intermediate-associated protein 30
novel.5642	-
novel.3421	-
TraesCS4B02G358700	-
TraesCS1B02G059900	PC-Esterase
TraesCS6D02G049600	Heavy metal-associated domain, HMA
TraesCS3B02G361900	Cytochrome P450
TraesCS7D02G426400	Peptidase M20
TraesCS3B02G131700	Homeobox domain-like
TraesCS4B02G329400	-
novel.5460	PF01842:ACT domain
TraesCS5A02G081900	Protein of unknown function DUF1118
TraesCS1D02G227700	Mitochondrial carrier domain
TraesCS6B02G051000	Protein kinase-like domain
TraesCS6A02G074700	PUA-like domain
novel.11361	-
TraesCS5B02G289800	P-loop containing nucleoside triphosphate hydrolase
novel.7007	-
novel.2267	-
TraesCS5B02G358800	Isoprenoid synthase domain
TraesCS4D02G112200	Glycosyl transferase, family 1
TraesCS7B02G392900	Cryptochrome/DNA photolyase, FAD-binding domain
TraesCS7A02G244400	Solute carrier family 13
TraesCS2D02G512400	-
novel.10266	-
novel.11299	-
novel.11362	-
TraesCS6A02G403400	NB-ARC
TraesCS5B02G446100	AUX/IAA domain
novel.8222	-
TraesCS7A02G515100	-
TraesCS3A02G284700	WD40-repeat-containing domain
novel.8544	-
TraesCS2A02G298800	Pyridoxal phosphate-dependent transferase
novel.1305	-
TraesCS3B02G128400	Non-haem dioxygenase N-terminal domain
TraesCS6B02G066700	Armadillo-type fold
TraesCS2A02G560400	Pentacotripeptide-repeat region of PRORP
TraesCS7A02G016500	-
novel.1812	-
novel.9200	-
novel.10069	-
TraesCS3D02G284500	WD40-repeat-containing domain
novel.11239	-
novel.3411	-
TraesCS3B02G199000	WRKY domain
TraesCS7A02G263500	CCT domain
novel.2237	-
TraesCS6A02G305100	-
TraesCS6B02G452700	Hepatocellular carcinoma-associated antigen 59
novel.4770	-
TraesCS7B02G008800	NB-ARC
novel.5988	-
TraesCS5A02G253800	F-box domain
novel.9621	-
TraesCS3D02G185500	Zinc finger, Dof-type
TraesCS3B02G098700	DnaJ domain
TraesCS1A02G289300	-
novel.9073	-
TraesCS5B02G270000	-
TraesCS1D02G292700	WRKY domain
TraesCS7B02G119700	Protein kinase-like domain
TraesCS6B02G109300	-
TraesCS6B02G261000	Carbon-nitrogen hydrolase
TraesCS1A02G321100	GDSL lipase/esterase
novel.6279	-
TraesCS3B02G011200	Pyruvate/Phosphoenolpyruvate kinase-like domain
TraesCS3D02G271300	Zinc finger, Dof-type
TraesCS6A02G021200	Peptidase S24/S26A/S26B/S26C
TraesCS4B02G107300	DnaJ domain
TraesCS1A02G024400	Leucine-rich repeat domain, L domain-like
TraesCS4A02G059900	Squalene epoxidase
TraesCS1A02G031300	Proton-dependent oligopeptide transporter family
TraesCS5B02G017900	Isoprenoid synthase domain
novel.11209	PF05627:Cleavage site for pathogenic type III effector avirulence factor Avr
TraesCS3A02G452100	Heavy metal-associated domain, HMA
TraesCS2A02G030000	P-loop containing nucleoside triphosphate hydrolase
TraesCS6B02G235700	-
TraesCS4B02G102500	FAD/NAD(P)-binding domain
novel.9313	-
TraesCS6B02G320200	PC-Esterase
TraesCS6A02G374000	NAD(P)-binding domain
TraesCS3B02G324400	WRKY domain
TraesCS2B02G042700	NB-ARC
novel.10137	-
TraesCS7D02G297000	Proton-dependent oligopeptide transporter family
TraesCS6B02G469900	Armadillo-type fold
TraesCS2B02G123900	Protein kinase-like domain
novel.2197	-
TraesCS6B02G455500	-
TraesCS2A02G330000	Protein kinase-like domain
TraesCS7A02G351800	-
TraesCS4A02G106400	Protein kinase-like domain
novel.9439	-
TraesCS4A02G002600	Transcription factor, K-box
novel.11546	-
TraesCS3D02G012000	O-acyltransferase WSD1, C-terminal
TraesCS7D02G504100	-
TraesCS5B02G326500	Peptidase C1A, papain C-terminal
TraesCS3A02G440900	CRAL-TRIO lipid binding domain
TraesCS7D02G236600	SKP1/BTB/POZ domain
TraesCS5B02G461600	Bifunctional inhibitor/plant lipid transfer protein/seed storage helical domain
TraesCS1A02G278600	Tetratricopeptide-like helical domain
novel.12512	-
TraesCS7A02G456600	Protein of unknown function DUF761, plant
TraesCS1A02G169500	Acetoacetate decarboxylase beta barrel domain
TraesCS2B02G082200	Protein kinase-like domain
novel.12705	-
TraesCS3D02G314500	NAD kinase/diacylglycerol kinase-like domain
novel.9215	PF03080:Neprosin
novel.5808	PF07762:Protein of unknown function (DUF1618)
novel.10299	-
TraesCS6B02G398300	PGG domain
novel.9473	-
novel.2960	-
TraesCS7B02G286700	Glycoside hydrolase superfamily
TraesCS6D02G117700	Protein of unknown function DUF2985
TraesCS4A02G192900	NPH3 domain
novel.7998	PF05605:Drought induced 19 protein (Di19), zinc-binding
TraesCS5B02G191300	Protein of unknown function DUF761, plant
TraesCS4D02G232900	Proton-dependent oligopeptide transporter family
TraesCS5D02G400900	Heavy metal-associated domain, HMA
TraesCS2D02G147900	Protein of unknown function DUF1677, Oryza sativa
TraesCS5D02G476000	Protein kinase-like domain
TraesCS1A02G002400	Cytochrome P450
TraesCS5D02G302700	Glycoside hydrolase superfamily
TraesCS7B02G059000	Protein kinase-like domain
TraesCS3A02G371200	Cytochrome P450
novel.11591	-
TraesCS2A02G300000	-
TraesCS2D02G352700	Mog1/PsbP, alpha/beta/alpha sandwich
novel.11286	-
TraesCS3B02G326600	GroES-like
TraesCS1B02G187600	-
TraesCS6D02G016900	Protein kinase-like domain
TraesCS6B02G459700	Wall-associated receptor kinase, galacturonan-binding domain
[truncated: 9,500 more rows]

## Sheet: TableS1-4
TableS1-4 Differentially expressed genes identified of H83 at 72dpi
gene_id	gene_description
TraesCS6B02G450000	Major intrinsic protein
novel.8707	PF00385:Chromo (CHRromatin Organisation MOdifier) domain|PF00665:Integrase core domain|PF03732:Retrotransposon gag protein|PF00078:Reverse transcriptase (RNA-dependent DNA polymerase)|PF08284:Retroviral aspartyl protease
TraesCS7A02G003900	Acyl-CoA dehydrogenase/oxidase C-terminal
TraesCS5B02G059200	Basic leucine-zipper, C-terminal
TraesCS6D02G315900	DENN domain
TraesCS5D02G068800	Basic leucine-zipper, C-terminal
TraesCS5A02G057500	Basic leucine-zipper, C-terminal
novel.813	-
TraesCS7B02G245300	Nucleic acid-binding, OB-fold
TraesCS4A02G163000	Peptidase C19, ubiquitin carboxyl-terminal hydrolase
novel.11274	-
novel.1652	-
novel.6195	-
novel.5774	-
TraesCS6A02G036600	-
TraesCS6B02G460100	PH domain-like
TraesCS5B02G408400	Cold-regulated 413 protein
TraesCS6D02G026400	Glycosyl hydrolase family 32, N-terminal
TraesCS4A02G471500	Aspartic peptidase domain
novel.10419	PF14569:Zinc-binding RING-finger
TraesCS4A02G127700	Endoplasmic reticulum vesicle transporter, C-terminal
novel.11374	-
TraesCS4A02G307500	Protein kinase-like domain
TraesCS6B02G050900	Protein kinase-like domain
TraesCS7A02G002000	Jas TPL-binding domain
novel.5482	-
TraesCS6B02G028600	2-oxoacid dehydrogenase acyltransferase, catalytic domain
TraesCS6A02G022600	2-oxoacid dehydrogenase acyltransferase, catalytic domain
TraesCS2B02G053600	2-oxoacid dehydrogenase acyltransferase, catalytic domain
TraesCS6A02G231300	Lipocalin/cytosolic fatty-acid binding domain
TraesCS5A02G320300	CheY-like superfamily
novel.2858	PF00753:Metallo-beta-lactamase superfamily|PF05970:PIF1-like helicase|PF14214:Helitron helicase-like domain at N-terminus
novel.10232	-
novel.8016	PF00134:Cyclin, N-terminal domain
TraesCS5A02G261500	Domain of unknown function DUF1664
TraesCS2A02G235500	Small GTPase superfamily, ARF/SAR type
novel.4171	PF01426:BAH domain
TraesCS6B02G428300	NB-ARC
novel.4688	PF09532:FDF domain|PF12701:Scd6-like Sm domain
TraesCS2D02G592100	Cation/H+ exchanger
novel.5101	-
TraesCS5D02G354400	FAD/NAD(P)-binding domain
novel.7380	-
TraesCS4A02G112800	Gamma interferon inducible lysosomal thiol reductase GILT
TraesCS3B02G096600	Metallo-dependent phosphatase-like
TraesCS6D02G181100	Cyclic nucleotide-binding-like
TraesCS1A02G076100	Nitrogen regulatory protein PII
novel.379	-
TraesCS5D02G326200	CheY-like superfamily
TraesCS1B02G429200	Uncharacterised protein family Ycf23
novel.11661	-
novel.11711	PF04782:Protein of unknown function (DUF632)
TraesCS5A02G262500	-
TraesCS5B02G305500	UDP-glucuronosyl/UDP-glucosyltransferase
TraesCS7A02G017600	Homeobox domain-like
TraesCS6A02G045300	NAD(P)-binding domain
novel.8310	-
TraesCS3B02G000200	Domain of unknown function DUF3506
TraesCS1A02G035800	-
novel.12085	-
TraesCS5B02G320500	CheY-like superfamily
novel.9741	-
TraesCS5D02G386500	Myc-type, basic helix-loop-helix (bHLH) domain
TraesCS4A02G090200	Haem peroxidase
TraesCS2A02G464300	RNA recognition motif domain
TraesCS5B02G080800	F-box domain
novel.11463	-
TraesCS6B02G084400	Ribose 5-phosphate isomerase, type A
TraesCS2B02G396800	Major intrinsic protein
TraesCS3D02G128800	Alpha/Beta hydrolase fold
novel.6156	PF00931:NB-ARC domain|PF13962:Domain of unknown function
TraesCS6D02G026500	Glycosyl hydrolase family 32, N-terminal
novel.1804	-
TraesCS2A02G435000	EF-hand domain pair
TraesCS5B02G109600	-
TraesCS5A02G262800	-
TraesCS4A02G010300	Tubulin-tyrosine ligase/Tubulin polyglutamylase
TraesCS6D02G218200	HNH endonuclease
novel.10844	-
TraesCS6A02G004500	Protein kinase-like domain
TraesCS2D02G586200	Thioredoxin-like fold
TraesCS6A02G286400	CCT domain
TraesCS6D02G293200	Transcription factor, K-box
TraesCS6B02G130900	Aspartyl/Glutamyl-tRNA(Gln) amidotransferase, subunit B/E, catalytic
TraesCS5A02G249000	Homeobox domain-like
TraesCS2A02G451300	P-loop containing nucleoside triphosphate hydrolase
novel.8189	-
novel.1737	PF03101:FAR1 DNA-binding domain|PF10551:MULE transposase domain
TraesCS2B02G054700	Histidine phosphatase superfamily
TraesCS1A02G020500	Actin family
TraesCS2D02G579000	Alpha-ketoglutarate-dependent dioxygenase AlkB-like
novel.2751	-
TraesCS5A02G348200	FAD/NAD(P)-binding domain
TraesCS3B02G594300	Homeobox domain-like
novel.2409	-
TraesCS2A02G562200	Cytochrome P450
novel.2244	-
TraesCS6B02G451100	Peptidase A22B, signal peptide peptidase
TraesCS2D02G589600	Glutathione S-transferase, C-terminal-like
novel.10440	-
novel.106	PF00855:PWWP domain|PF05964:F/Y-rich N-terminus
TraesCS6D02G232600	Chaperone DnaJ, C-terminal
TraesCS4A02G445000	SGNH hydrolase-type esterase domain
TraesCS2D02G326900	Aldehyde dehydrogenase domain
TraesCS3B02G601100	Metallothionein, family 15, plant
novel.2090	PF13960:Domain of unknown function (DUF4218)|PF02992:Transposase family tnp2|PF13952:Domain of unknown function (DUF4216)|PF13963:Transposase-associated domain
novel.11218	-
novel.12686	PF03283:Pectinacetylesterase
TraesCS6B02G315400	CCT domain
TraesCS5B02G352900	Bromodomain
TraesCS7B02G008300	TPMT family
TraesCS1D02G440900	RNA polymerase sigma factor, region 2
TraesCS7B02G203800	Protein kinase-like domain
novel.9561	PF03017:TNP1/EN/SPM transposase
TraesCS4A02G233600	Protein of unknown function DUF1685
novel.9461	-
novel.3969	-
novel.5708	-
novel.8759	PF02984:Cyclin, C-terminal domain
novel.7195	-
TraesCS6A02G047600	Haem peroxidase
TraesCS6B02G452200	-
TraesCS6D02G255600	-
TraesCS2B02G054400	Peptidase S24/S26A/S26B/S26C
TraesCS1A02G290100	-
TraesCS2B02G541300	-
novel.8292	PF08646:Replication factor-A C terminal domain
TraesCS6B02G079400	Target SNARE coiled-coil homology domain
TraesCS6B02G451200	Phosphatidylinositol-4-phosphate 5-kinase, core
TraesCS5B02G059000	Protein kinase-like domain
TraesCS6B02G473000	Peptidase M3A/M3B catalytic domain
TraesCS5D02G399100	Glycoside hydrolase superfamily
novel.10077	-
TraesCS2A02G513100	-
TraesCS1A02G021100	Transferase
novel.4293	-
novel.412	PF05970:PIF1-like helicase|PF14214:Helitron helicase-like domain at N-terminus
TraesCS2A02G513200	-
TraesCS2A02G258200	Piwi domain
novel.9995	-
TraesCS4B02G233300	Cation efflux protein
TraesCS6A02G389100	NAD(P)-binding domain
novel.9021	-
TraesCS4A02G020100	Major facilitator superfamily domain
TraesCS6B02G450200	Major intrinsic protein
TraesCS4D02G166000	-
novel.8115	-
TraesCS2D02G578600	Tetratricopeptide-like helical domain
TraesCS6D02G186900	Protein kinase-like domain
TraesCS6A02G046300	-
TraesCS7B02G169800	Haem peroxidase
TraesCS6B02G002800	Mss4-like
TraesCS4A02G472000	NB-ARC
TraesCS2A02G576600	DnaJ domain
novel.3091	-
TraesCS4A02G344900	Band 7 domain
TraesCS2D02G117800	DNA-directed DNA polymerase, family B, multifunctional domain
TraesCS5B02G420100	Brix domain
TraesCS7A02G525400	Uncharacterised protein family UPF0047
TraesCS5A02G349500	RWP-RK domain
TraesCS6A02G163700	Inositol monophosphatase-like
TraesCS2D02G039900	Amidase signature domain
TraesCS7B02G008900	P-loop containing nucleoside triphosphate hydrolase
TraesCS6B02G307400	Translation initiation factor, beta propellor-like domain
novel.5233	-
TraesCS5B02G380200	Myc-type, basic helix-loop-helix (bHLH) domain
novel.9877	-
TraesCS6B02G109300	-
novel.1778	-
novel.12788	PF13966:zinc-binding in reverse transcriptase
novel.12535	-
TraesCS2D02G565100	Mlo-related protein
TraesCS3B02G290300	P-loop containing nucleoside triphosphate hydrolase
TraesCS6A02G374100	UbiB domain
novel.5405	-
novel.9177	-
novel.9147	-
novel.11524	-
TraesCS3B02G328700	Oxoglutarate/iron-dependent dioxygenase
TraesCS3B02G597900	Peptidase C13, legumain
TraesCS6B02G312900	Chlorophyll A-B binding protein
TraesCS7B02G149100	Cation/H+ exchanger
TraesCS1D02G275700	Glycoside hydrolase family 17
TraesCS4A02G447600	P-loop containing nucleoside triphosphate hydrolase
TraesCS7B02G097800	-
novel.2152	-
TraesCS6B02G031700	Glycosyl hydrolase family 32, N-terminal
TraesCS1A02G019000	V-ATPase proteolipid subunit C-like domain
TraesCS4A02G109100	Rhodanese-like domain
novel.9941	-
novel.2281	PF04424:MINDY deubiquitinase
TraesCS7B02G007200	-
novel.3080	PF00168:C2 domain|PF00069:Protein kinase domain
novel.10041	-
novel.1443	-
novel.10847	PF00069:Protein kinase domain
novel.2416	-
TraesCS5D02G027700	Zinc finger, GATA-type
novel.11730	-
novel.4141	-
TraesCS4D02G328200	F-box domain
TraesCS6A02G147800	Peptidase C12, ubiquitin carboxyl-terminal hydrolase
novel.12540	PF00078:Reverse transcriptase (RNA-dependent DNA polymerase)|PF03732:Retrotransposon gag protein
TraesCS3A02G107200	Zinc finger, CCCH-type
TraesCS4A02G096900	Protein kinase-like domain
TraesCS6B02G463000	C2 domain
TraesCS5D02G087700	Glycoside hydrolase, family 79
novel.5881	-
novel.9466	PF07992:Pyridine nucleotide-disulphide oxidoreductase
TraesCS6B02G365000	Aminoacyl-tRNA synthetase, class II (G/ P/ S/T)
novel.7405	-
TraesCS6B02G273400	Dehydrin
TraesCS2A02G081900	CheY-like superfamily
TraesCS3B02G007500	Protein of unknown function DUF247, plant
novel.9731	-
novel.207	-
novel.8258	-
TraesCS4B02G153700	-
TraesCS6B02G099800	F-box domain
TraesCS6B02G471700	Cell morphogenesis central region
TraesCS1A02G431600	RNA polymerase sigma factor, region 2
novel.8675	-
TraesCS1A02G271000	Protein of unknown function DUF1218
novel.7958	PF11443:Domain of unknown function (DUF2828)
TraesCS6B02G009600	Ankyrin repeat-containing domain
TraesCS6B02G440600	Leucine-rich repeat domain, L domain-like
novel.7467	-
TraesCS6D02G016900	Protein kinase-like domain
TraesCS2A02G448300	Protein of unknown function DUF597
TraesCS6B02G440200	Aconitase/3-isopropylmalate dehydratase large subunit, alpha/beta/alpha domain
TraesCS5B02G226900	CAAX amino terminal protease
TraesCS7B02G188000	Homeobox domain-like
novel.5073	PF01200:Ribosomal protein S28e
TraesCS4A02G106500	Prephenate dehydratase
TraesCS5B02G024700	P-loop containing nucleoside triphosphate hydrolase
TraesCS6D02G145400	Aldehyde/histidinol dehydrogenase
TraesCS5B02G349300	FAD/NAD(P)-binding domain
novel.1768	-
novel.12514	-
TraesCS5B02G368300	Peptidase C1A, papain C-terminal
novel.7	-
TraesCS2D02G578100	-
novel.356	-
TraesCS6D02G267100	CCT domain
TraesCS3A02G257500	P-loop containing nucleoside triphosphate hydrolase
TraesCS2A02G558300	Protein kinase-like domain
TraesCS6A02G395500	PGG domain
novel.7817	PF04424:MINDY deubiquitinase|PF01411:tRNA synthetases class II (A)
novel.11302	PF08646:Replication factor-A C terminal domain
TraesCS6B02G452100	-
novel.5636	-
TraesCS2A02G167300	Zinc finger, RING-type
novel.5980	-
TraesCS6B02G464400	P-loop containing nucleoside triphosphate hydrolase
novel.9539	-
novel.9491	-
novel.8837	-
TraesCS4A02G433900	Thioredoxin-like fold
TraesCS6A02G000600	Thioredoxin-like fold
TraesCS6A02G387600	HAD-like domain
novel.12713	PF00664:ABC transporter transmembrane region|PF00005:ABC transporter
novel.1888	-
TraesCS4A02G103900	Glutathione S-transferase, N-terminal
TraesCS4A02G005500	DNA-binding domain
novel.11227	-
novel.1650	-
novel.11848	-
novel.7012	-
novel.9844	-
TraesCS4B02G299600	DNA-binding domain
TraesCS2A02G564300	-
TraesCS2D02G587900	Ribosome-inactivating protein
novel.3758	PF03101:FAR1 DNA-binding domain|PF10551:MULE transposase domain
TraesCS2A02G564200	P-loop containing nucleoside triphosphate hydrolase
novel.10384	-
TraesCS7A02G015200	Protein kinase-like domain
TraesCS2D02G590200	Mpv17/PMP22
TraesCS1D02G369900	Saposin-like
TraesCS5A02G247200	Phosphoglucose isomerase (PGI)
TraesCS5D02G112200	-
TraesCS6B02G455000	P-loop containing nucleoside triphosphate hydrolase
novel.1830	PF04065:Not1 N-terminal domain, CCR4-Not complex component
novel.9514	-
TraesCS1A02G353300	Starch synthase, catalytic domain
TraesCS3A02G503300	Copine
TraesCS6B02G470000	Glycosyl transferase, family 13
TraesCS2B02G193500	Zinc finger, RING-type
novel.11200	-
novel.9804	PF02943:Ferredoxin thioredoxin reductase catalytic beta chain
TraesCS3A02G521600	PUA-like domain
TraesCS5D02G182000	Chlorophyll A-B binding protein
TraesCS3B02G305300	-
novel.9736	PF03004:Plant transposase (Ptta/En/Spm family)
TraesCS4A02G447500	NB-ARC
TraesCS6B02G449400	O-methyltransferase, family 2
TraesCS6A02G373900	NAD(P)-binding domain
TraesCS5B02G265200	-
novel.6074	-
TraesCS5B02G140300	Cyclin-like
TraesCS3B02G000800	Zinc finger, RING-H2-type
novel.1932	-
novel.1765	-
novel.1696	-
novel.4678	-
TraesCS5A02G363800	DNA-binding pseudobarrel domain
novel.2235	-
TraesCS2B02G100300	Protein kinase-like domain
novel.2290	-
novel.12718	PF00078:Reverse transcriptase (RNA-dependent DNA polymerase)|PF03732:Retrotransposon gag protein|PF08284:Retroviral aspartyl protease
novel.5525	-
TraesCS3B02G227900	-
TraesCS5B02G062000	Protein kinase-like domain
novel.11598	-
novel.9482	-
TraesCS4A02G245900	Zeta toxin domain
novel.5671	-
TraesCS1A02G025500	NB-ARC
TraesCS6D02G392000	-
TraesCS5B02G051300	Armadillo-type fold
TraesCS2A02G302700	PLC-like phosphodiesterase, TIM beta/alpha-barrel domain
TraesCS6B02G471600	Zinc finger, CCCH-type
TraesCSU02G091600	-
TraesCS5D02G032000	MINDY deubiquitinase domain
novel.7979	PF04844:Transcriptional repressor, ovate
novel.10252	-
TraesCS6B02G456000	P-loop containing nucleoside triphosphate hydrolase
novel.9081	-
novel.10587	-
TraesCS2B02G054900	NB-ARC
novel.2286	-
TraesCS5B02G063500	Protein kinase-like domain
TraesCS2A02G269700	-
TraesCS2A02G151300	50S ribosomal protein L30e-like
TraesCS2D02G579900	-
TraesCS6A02G384500	-
TraesCS7B02G049000	CheY-like superfamily
TraesCS6D02G392300	-
novel.1807	-
novel.9180	PF13359:DDE superfamily endonuclease
novel.11282	-
novel.8845	-
TraesCS6B02G454500	-
TraesCS2A02G395500	-
novel.2175	-
TraesCS7A02G021000	Aspartic peptidase domain
TraesCS6D02G136300	Thiamine phosphate synthase/TenI
novel.11260	PF03101:FAR1 DNA-binding domain|PF10551:MULE transposase domain
novel.8315	PF00999:Sodium/hydrogen exchanger family
novel.5543	-
TraesCS5D02G032100	Domain of unknown function DUF1618
novel.7779	PF08263:Leucine rich repeat N-terminal domain
TraesCS1B02G467100	RNA polymerase sigma factor, region 2
TraesCS2A02G070400	Protein of unknown function DUF2045
TraesCS1D02G047600	-
novel.8243	-
TraesCS6B02G468200	Glycosyl transferase, family 48
novel.7512	-
TraesCS6B02G435000	Zinc finger, DNL-type
novel.2118	-
TraesCS5B02G422500	NB-ARC
TraesCS6B02G005200	Zinc finger, RING-CH-type
TraesCS1D02G142100	Zinc finger, CHY-type
TraesCS3A02G436100	Transcription factor, TCP
TraesCS3D02G265600	PPM-type phosphatase domain
TraesCS6A02G385100	Protein kinase-like domain
TraesCS6B02G051100	-
novel.11743	PF09739:Mini-chromosome maintenance replisome factor
TraesCS1A02G018600	Protein kinase-like domain
TraesCS1A02G143300	Zinc finger, CHY-type
novel.5960	-
novel.12742	PF03017:TNP1/EN/SPM transposase
novel.12140	-
novel.10118	PF10539:Development and cell death domain
TraesCS2A02G070600	P-loop containing nucleoside triphosphate hydrolase
novel.5548	-
novel.8988	-
TraesCS2D02G584900	Tubby C-terminal-like domain
TraesCS5A02G259200	Vps52
TraesCS2A02G137700	-
TraesCS3B02G014800	-
TraesCS2B02G100200	P-loop containing nucleoside triphosphate hydrolase
TraesCS5A02G402300	-
TraesCS3D02G338100	Zinc finger, RING-type
TraesCS6A02G405700	Major intrinsic protein
novel.3356	-
novel.8800	-
TraesCS1A02G312500	-
TraesCS2A02G267000	-
TraesCS6A02G405600	Major intrinsic protein
TraesCS5A02G296500	P-loop containing nucleoside triphosphate hydrolase
novel.11644	-
TraesCS6D02G212900	Major intrinsic protein
TraesCS6D02G387000	Remorin, C-terminal
novel.8024	-
TraesCS6D02G103400	P-loop containing nucleoside triphosphate hydrolase
novel.10370	PF10551:MULE transposase domain
TraesCS3B02G610800	Histone-fold
novel.10324	-
TraesCS3D02G152600	Ankyrin repeat-containing domain
novel.7655	PF00276:Ribosomal protein L23|PF01348:Type II intron maturase
TraesCS5B02G068300	Guanine nucleotide binding protein (G-protein), alpha subunit
TraesCS2A02G300000	-
TraesCS5A02G265500	-
novel.8826	-
novel.9809	-
novel.1846	-
novel.971	-
novel.10166	-
novel.9193	-
TraesCS2B02G613800	Tubby C-terminal-like domain
TraesCS6B02G461200	-
TraesCS6B02G470700	Multi antimicrobial extrusion protein
TraesCS5B02G061400	Domain of unknown function DUF1618
novel.7663	-
novel.10148	PF02902:Ulp1 protease family, C-terminal catalytic domain
novel.11194	-
TraesCS3D02G211400	Alpha/Beta hydrolase fold
novel.3122	-
TraesCS6B02G451300	NAC domain
TraesCS6A02G037300	Protein kinase-like domain
TraesCS2D02G588100	F-box domain
novel.10284	-
novel.11680	-
TraesCS2A02G331700	Phosphofructokinase domain
novel.81	PF14214:Helitron helicase-like domain at N-terminus
TraesCS3B02G093100	Ricin B, lectin domain
TraesCS6B02G117600	Pyridoxal 5'-phosphate synthase subunit PdxT/SNO
TraesCS7A02G002100	WD40-repeat-containing domain
novel.11255	PF10539:Development and cell death domain
TraesCS1A02G026400	P-loop containing nucleoside triphosphate hydrolase
TraesCS6B02G419600	Cytochrome P450
novel.1918	-
TraesCS2A02G184500	Protein kinase-like domain
novel.2274	PF13359:DDE superfamily endonuclease|PF12776:Myb/SANT-like DNA-binding domain
TraesCS3B02G007600	Cell division cycle protein 123
TraesCS2A02G582400	Protein kinase-like domain
novel.10061	-
novel.8794	-
novel.9667	-
TraesCS7D02G345600	P-loop containing nucleoside triphosphate hydrolase
novel.10080	-
TraesCS4B02G158100	-
novel.10341	-
novel.5961	-
TraesCS2A02G315600	NADP-dependent oxidoreductase domain
TraesCS4A02G092200	HSP20-like chaperone
TraesCS3B02G606800	Ribosome-inactivating protein
TraesCS4B02G183300	-
novel.2585	-
TraesCS2D02G583200	Haem peroxidase
novel.5342	PF14569:Zinc-binding RING-finger
TraesCS6D02G166700	P-loop containing nucleoside triphosphate hydrolase
novel.515	-
novel.11698	-
TraesCS2A02G228900	-
TraesCS6B02G409900	-
TraesCS6A02G386700	Diphthamide synthesis DPH1/DPH2
TraesCS6A02G027800	-
novel.7590	-
TraesCS3B02G001900	Retrieval of early ER protein Rer1
novel.2041	-
novel.11157	-
TraesCS4A02G244500	Endonuclease/exonuclease/phosphatase
novel.5955	-
novel.402	-
novel.9671	PF06694:Plant nuclear matrix protein 1 (NMP1)
novel.5711	-
novel.9217	-
novel.9721	-
novel.9795	PF00069:Protein kinase domain
novel.9260	-
TraesCS1B02G083400	WD40-repeat-containing domain
TraesCS2A02G399200	Major facilitator superfamily domain
novel.7667	-
novel.12442	-
TraesCS6B02G463600	NB-ARC
novel.11185	PF17184:Rit1 N-terminal domain
novel.10244	-
TraesCS2D02G376100	Major intrinsic protein
TraesCS1A02G289900	-
novel.10260	-
novel.3401	-
novel.278	-
TraesCS6B02G337800	WD40-repeat-containing domain
TraesCS2D02G588200	Protein kinase-like domain
TraesCS6A02G020100	Protein kinase-like domain
novel.3990	-
TraesCS6B02G035000	Protein kinase-like domain
TraesCS6B02G450700	Kelch repeat type 1
TraesCS5D02G412400	-
novel.1732	-
novel.11292	-
TraesCS7A02G319100	Haem peroxidase
TraesCS1A02G020900	-
novel.10531	-
novel.5491	-
novel.2262	PF00078:Reverse transcriptase (RNA-dependent DNA polymerase)|PF13966:zinc-binding in reverse transcriptase|PF03732:Retrotransposon gag protein
novel.5245	PF10551:MULE transposase domain
TraesCS7D02G295400	Homeobox domain-like
TraesCS4D02G032900	Aminoacyl-tRNA synthetase, class II (D/K/N)
novel.8408	PF00448:SRP54-type protein, GTPase domain
TraesCS6B02G455600	Electron transfer flavoprotein, alpha/beta-subunit, N-terminal
novel.5879	-
novel.3402	PF12937:F-box-like
TraesCS2A02G336000	Aldehyde dehydrogenase domain
TraesCS7A02G345500	Heavy metal-associated domain, HMA
TraesCS6B02G449900	Amine oxidase
novel.12532	PF00931:NB-ARC domain
TraesCS2D02G589100	Protein of unknown function DUF167
TraesCS3B02G384300	Pentatricopeptide repeat
novel.5429	-
TraesCS6B02G454800	Protein kinase-like domain
novel.12441	PF12899:Alkaline and neutral invertase
TraesCS1A02G022500	-
novel.7522	-
TraesCS6A02G023200	Glycosyl hydrolase family 32, N-terminal
TraesCS4A02G162200	-
novel.7768	-
novel.8352	-
novel.3711	-
TraesCS5B02G305400	UDP-glucuronosyl/UDP-glucosyltransferase
TraesCS4A02G342300	S-adenosyl-L-methionine-dependent methyltransferase
TraesCS6B02G444800	K Homology domain, type 1
novel.7897	-
TraesCS2A02G007300	-
TraesCS4A02G228500	-
novel.5996	-
TraesCS5D02G273400	-
novel.12789	PF00773:RNB domain
novel.5528	-
novel.2272	-
TraesCSU02G203800	P-loop containing nucleoside triphosphate hydrolase
TraesCS6A02G069500	Cold-shock protein, DNA-binding
TraesCS1A02G005000	Protein kinase-like domain
TraesCS6B02G441900	Leucine-rich repeat domain, L domain-like
novel.4058	PF04195:Putative gypsy type transposon
TraesCS7B02G022100	Peptidase S1, PA clan
TraesCS5B02G010100	Protein of unknown function DUF3615
TraesCS3A02G194200	P-loop containing nucleoside triphosphate hydrolase
novel.1837	-
novel.5697	-
TraesCS3B02G005100	Protein kinase-like domain
novel.2250	-
novel.9783	-
novel.5638	PF04195:Putative gypsy type transposon
TraesCS6B02G451900	F-box domain
novel.1491	-
novel.7403	-
novel.9474	-
novel.10274	-
TraesCSU02G191400	Major facilitator, sugar transporter-like
novel.11342	PF14204:Ribosomal L18 C-terminal region|PF01217:Clathrin adaptor complex small chain
TraesCS6A02G000500	Protein kinase-like domain
novel.10071	-
novel.12420	PF13456:Reverse transcriptase-like
TraesCS3B02G598400	UDP-glucuronosyl/UDP-glucosyltransferase
novel.2154	PF00665:Integrase core domain
novel.9921	-
TraesCS6B02G056200	Protein kinase-like domain
novel.7810	-
novel.7802	-
novel.3255	-
novel.9154	-
TraesCS2B02G451700	Cation transporter
novel.10945	-
TraesCS6D02G348900	-
novel.774	PF03381:LEM3 (ligand-effect modulator 3) family / CDC50 family
novel.10113	PF04937:Protein of unknown function (DUF 659)|PF05699:hAT family C-terminal dimerisation region|PF02892:BED zinc finger
novel.1769	-
TraesCS2D02G106800	Protein kinase-like domain
TraesCS6B02G073600	Tubby C-terminal-like domain
novel.10259	PF02453:Reticulon|PF12265:Histone-binding protein RBBP4 or subunit C of CAF1 complex
novel.7022	-
novel.7906	-
TraesCS2D02G583100	Haem peroxidase
novel.8235	-
TraesCS1D02G029100	NB-ARC
TraesCS3B02G409300	-
novel.10139	-
novel.7378	-
novel.2205	-
novel.8506	-
novel.12336	-
novel.2334	PF00445:Ribonuclease T2 family|PF00004:ATPase family associated with various cellular activities (AAA)
TraesCS1A02G024500	Transcription initiation factor IIA, gamma subunit, N-terminal
TraesCS6B02G470800	Protein of unknown function DUF760
TraesCS6D02G388400	SMAD/FHA domain
novel.346	-
novel.11197	PF12507:Human Cytomegalovirus UL139 protein
TraesCS6B02G469900	Armadillo-type fold
TraesCS2A02G442300	P-loop containing nucleoside triphosphate hydrolase
novel.6166	PF08263:Leucine rich repeat N-terminal domain|PF13855:Leucine rich repeat
TraesCS2D02G587800	-
novel.3926	-
TraesCS5D02G334500	Nodulin-like
TraesCSU02G071300	-
TraesCS3D02G271200	-
TraesCS2D02G583000	Haem peroxidase
TraesCS5B02G422400	NB-ARC
novel.9288	-
novel.2839	-
TraesCS6D02G400300	NB-ARC
novel.11671	-
TraesCS6B02G021700	-
TraesCS4D02G267900	Small GTPase superfamily
novel.9212	PF02309:AUX/IAA family
TraesCS1D02G186500	Glycoside hydrolase, family 37
TraesCS5A02G376500	Myc-type, basic helix-loop-helix (bHLH) domain
TraesCS3A02G216800	DnaJ domain
novel.8334	-
TraesCS6B02G460300	Protein of unknown function DUF789
novel.2223	-
novel.9479	-
TraesCS6A02G071100	Ubiquitin-conjugating enzyme/RWD-like
TraesCS2A02G420600	APO domain
TraesCS6B02G064300	Ribosomal protein L13e
TraesCS4A02G481200	Protein kinase-like domain
TraesCS5B02G068100	Protein kinase-like domain
novel.2196	-
novel.2182	PF14223:gag-polypeptide of LTR copia-type|PF00665:Integrase core domain|PF13976:GAG-pre-integrase domain
TraesCS5B02G260600	-
novel.11133	PF00931:NB-ARC domain
TraesCS3A02G413700	Zinc finger, TAZ-type
novel.1743	-
TraesCS1B02G290000	-
TraesCS7D02G441800	Solute carrier family 35 member SLC35F1/F2/F6
TraesCS1D02G029000	NB-ARC
TraesCS5D02G024300	Protein of unknown function DUF3615
novel.5869	PF01907:Ribosomal protein L37e
TraesCS6A02G373800	Inositol monophosphatase-like
TraesCS6D02G042500	-
TraesCS2D02G588300	-
novel.1896	-
novel.10409	PF03360:Glycosyltransferase family 43
novel.8549	-
TraesCS5B02G407200	-
novel.8314	-
TraesCS5D02G295700	Cytochrome P450
TraesCS5B02G018700	Tryptophan synthase beta subunit-like PLP-dependent enzyme
TraesCS6A02G384400	-
TraesCS2A02G136500	Terpene synthase, metal-binding domain
novel.9791	-
novel.5505	-
novel.10159	PF10551:MULE transposase domain|PF03101:FAR1 DNA-binding domain
novel.9712	-
novel.11286	-
TraesCS2D02G587300	DnaJ domain
TraesCS2D02G587100	Inorganic pyrophosphatase
TraesCS6A02G047800	F-box domain
TraesCS5A02G276200	FAD dependent oxidoreductase
TraesCS3A02G389900	SUN domain
TraesCS2D02G585100	Prenylcysteine lyase
TraesCS2A02G559800	Zinc finger, RING-CH-type
novel.11864	-
TraesCS1D02G288800	-
TraesCS6B02G471500	-
TraesCS2A02G301400	-
TraesCS2D02G598000	Thioredoxin-like fold
novel.7928	-
novel.12101	-
TraesCS2A02G425300	-
TraesCS6B02G449300	SMAD/FHA domain
TraesCS3D02G369800	-
TraesCS2B02G439500	APO domain
novel.9729	-
novel.9715	-
TraesCS6A02G070600	Tetrahydrofolate dehydrogenase/cyclohydrolase, NAD(P)-binding domain
novel.8968	-
novel.7996	-
novel.2249	-
novel.5664	-
novel.9415	-
TraesCS2A02G182500	NAD(P)-binding domain
novel.9753	PF04937:Protein of unknown function (DUF 659)|PF02892:BED zinc finger|PF05699:hAT family C-terminal dimerisation region
TraesCS1D02G395200	Aspartic peptidase domain
novel.2292	-
TraesCS6A02G086000	Domain of unknown function DUF1995
novel.1914	-
novel.8169	-
novel.287	-
novel.5485	-
novel.12134	-
novel.11536	-
novel.9730	-
novel.9622	-
novel.10245	-
novel.394	-
TraesCS6D02G270200	P-loop containing nucleoside triphosphate hydrolase
novel.390	-
novel.8294	-
TraesCS5D02G020900	RNA recognition motif domain
TraesCS3B02G600300	Protein kinase-like domain
novel.5630	-
TraesCS2A02G364900	Myb/SANT-like domain
TraesCS3B02G448000	Zinc finger, TAZ-type
TraesCS5A02G518300	Aquaporin-like
TraesCS1A02G341700	Lon, substrate-binding domain
TraesCS6B02G005300	Enhancer of polycomb-like, N-terminal
TraesCS1A02G011600	-
TraesCS6B02G450600	-
TraesCS6B02G447700	NAD(P)-binding domain
TraesCS6B02G307500	-
TraesCS6B02G006500	Protein kinase-like domain
novel.64	-
TraesCS2A02G464600	Leucine-rich repeat domain, L domain-like
TraesCS2A02G069100	Leucine-rich repeat domain, L domain-like
novel.11259	-
TraesCS6B02G449800	-
TraesCS6B02G093600	F-box domain
TraesCS2A02G226500	P-loop containing nucleoside triphosphate hydrolase
novel.6029	-
novel.9621	-
novel.9878	-
novel.2254	-
novel.1980	PF10551:MULE transposase domain
TraesCS6B02G452800	-
TraesCS7B02G084700	-
TraesCS1B02G466900	P-loop containing nucleoside triphosphate hydrolase
novel.11190	-
novel.11502	-
TraesCS1A02G278800	Transferase
TraesCS3D02G512400	Gamma-secretase subunit Aph-1
TraesCS1B02G043400	Protein kinase-like domain
novel.10266	-
novel.12499	-
TraesCS4A02G446600	Protein kinase-like domain
TraesCS6B02G451000	-
novel.9218	-
novel.12779	PF10551:MULE transposase domain|PF03101:FAR1 DNA-binding domain
TraesCS7B02G312600	Proton-dependent oligopeptide transporter family
novel.5641	-
novel.5358	-
novel.3369	-
novel.3353	-
novel.6145	-
novel.422	-
novel.9268	-
TraesCS6A02G001200	-
TraesCS3D02G109300	Zinc finger, CCCH-type
TraesCS2A02G156300	EF-hand domain pair
TraesCS6D02G392700	P-loop containing nucleoside triphosphate hydrolase
novel.8080	-
TraesCS6D02G386100	Peptidase C12, ubiquitin carboxyl-terminal hydrolase
novel.11098	PF05653:Magnesium transporter NIPA
TraesCS1A02G122100	-
TraesCS6D02G024400	2-oxoacid dehydrogenase acyltransferase, catalytic domain
TraesCS6B02G470900	NAD(P)-binding domain
novel.9385	-
TraesCS4A02G454800	Glutathione S-transferase, C-terminal-like
novel.10578	-
novel.3979	-
novel.9078	-
novel.2042	PF00067:Cytochrome P450
novel.8081	PF13456:Reverse transcriptase-like|PF13966:zinc-binding in reverse transcriptase
novel.12757	PF13963:Transposase-associated domain
TraesCS6B02G459300	Protein kinase-like domain
novel.10167	-
novel.5908	PF04520:Senescence regulator
novel.10438	PF05699:hAT family C-terminal dimerisation region|PF14372:Domain of unknown function (DUF4413)
TraesCS6D02G235000	Protein of unknown function DUF241, plant
novel.9071	PF12776:Myb/SANT-like DNA-binding domain|PF13359:DDE superfamily endonuclease
TraesCS5B02G274300	Mitochondrial carrier domain
novel.11700	-
TraesCS7D02G333800	Heavy metal-associated domain, HMA
novel.1751	-
TraesCS7A02G230500	Multi antimicrobial extrusion protein
TraesCS6B02G452700	Hepatocellular carcinoma-associated antigen 59
novel.10597	-
TraesCS1D02G018100	PC-Esterase
novel.2384	-
novel.11361	-
novel.8611	PF07765:KIP1-like protein
novel.343	PF02966:Mitosis protein DIM1
novel.9471	-
novel.7007	-
TraesCS5D02G165000	-
novel.9405	-
TraesCS3A02G466700	Hydroxyethylthiazole kinase
TraesCS2D02G123200	Protein Networked (NET), actin-binding (NAB) domain
novel.5820	-
TraesCS3B02G604900	P-loop containing nucleoside triphosphate hydrolase
novel.8534	PF00338:Ribosomal protein S10p/S20e
novel.11362	-
TraesCS7B02G048800	Metallo-dependent phosphatase-like
TraesCS2A02G564700	Protein kinase-like domain
TraesCS6B02G066700	Armadillo-type fold
TraesCS7A02G016500	-
TraesCS6B02G131200	F-box domain
novel.5125	PF14111:Domain of unknown function (DUF4283)|PF12796:Ankyrin repeats (3 copies)
novel.10069	-
novel.5100	PF07762:Protein of unknown function (DUF1618)
novel.9200	-
TraesCS2D02G538200	Protein kinase-like domain
TraesCS6B02G364500	-
novel.8502	PF03004:Plant transposase (Ptta/En/Spm family)
TraesCS3D02G289600	Cellulose synthase
novel.2237	-
novel.1398	PF02798:Glutathione S-transferase, N-terminal domain|PF00043:Glutathione S-transferase, C-terminal domain
TraesCS6A02G025700	NAD(P)-binding domain
TraesCS4B02G054500	-
novel.5241	PF14111:Domain of unknown function (DUF4283)|PF14392:Zinc knuckle
novel.9073	-
novel.11264	-
TraesCS2D02G316000	-
TraesCS5D02G120600	-
TraesCS1D02G320800	Protein kinase-like domain
novel.8113	PF07762:Protein of unknown function (DUF1618)
novel.12733	-
TraesCS5B02G116700	Oxysterol-binding protein
novel.12057	-
novel.1812	-
TraesCS5D02G387000	Major facilitator superfamily domain
TraesCS6B02G455500	-
TraesCS1A02G247100	Glycoside hydrolase superfamily
novel.2197	-
TraesCS2A02G150600	Protein kinase-like domain
TraesCS6A02G374000	NAD(P)-binding domain
novel.5785	PF13976:GAG-pre-integrase domain
novel.1959	-
TraesCS7A02G349400	VQ
novel.9195	-
novel.9790	PF13855:Leucine rich repeat|PF08263:Leucine rich repeat N-terminal domain
novel.9313	-
novel.5808	PF07762:Protein of unknown function (DUF1618)
novel.3119	-
TraesCS4B02G126100	Protein kinase-like domain
novel.5715	-
novel.999	-
TraesCS3A02G311600	Protein kinase-like domain
novel.7662	-
TraesCS3B02G608500	Major intrinsic protein
novel.11747	-
TraesCS6B02G031500	Glycosyl hydrolase family 32, N-terminal
TraesCS7B02G059000	Protein kinase-like domain
novel.9462	PF14204:Ribosomal L18 C-terminal region
TraesCS4D02G228500	-
TraesCS4A02G320200	Sigma 54 modulation/S30EA ribosomal protein, C-terminal
novel.2108	-
novel.8579	-
novel.10371	PF00005:ABC transporter
TraesCS2B02G053500	Protein kinase-like domain
novel.1294	PF13855:Leucine rich repeat|PF12799:Leucine Rich repeats (2 copies)|PF08263:Leucine rich repeat N-terminal domain|PF07714:Protein tyrosine kinase
novel.9365	PF03004:Plant transposase (Ptta/En/Spm family)|PF03017:TNP1/EN/SPM transposase
novel.12512	-
TraesCS6A02G041900	Uncharacterised domain, di-copper centre
TraesCS2D02G585000	Protein BYPASS-related
novel.218	-
novel.9293	-
TraesCS5D02G528400	Protein kinase-like domain
TraesCS6B02G472700	P-loop containing nucleoside triphosphate hydrolase
TraesCS6B02G137100	RNA recognition motif domain
TraesCS7A02G376800	FAD/NAD(P)-binding domain
novel.1692	PF03101:FAR1 DNA-binding domain|PF10551:MULE transposase domain
TraesCS2B02G082200	Protein kinase-like domain
TraesCS1A02G246200	-
novel.10119	-
TraesCS6B02G306300	FAD/NAD(P)-binding domain
novel.7694	-
TraesCS3A02G524100	-
TraesCS1D02G048700	-
TraesCS2A02G188100	TIP49, C-terminal
novel.9215	PF03080:Neprosin
TraesCS1B02G425700	Ubiquitin-related domain
novel.11559	-
TraesCS1D02G029200	P-loop containing nucleoside triphosphate hydrolase
novel.8411	PF03079:ARD/ARD' family
novel.2076	-
TraesCS4A02G461600	Ribosomal protein L5 domain
TraesCS6D02G270100	P-loop containing nucleoside triphosphate hydrolase
TraesCS6B02G007400	Amino acid transporter, transmembrane domain
novel.5886	PF00931:NB-ARC domain
novel.1903	-
TraesCS2D02G586100	Ribosomal protein S11
TraesCS5A02G173700	Rhodanese-like domain
TraesCS1A02G030000	-
TraesCS6B02G301800	P-loop containing nucleoside triphosphate hydrolase
novel.9792	-
novel.3923	PF00013:KH domain
novel.2273	-
novel.410	-
novel.2267	-
novel.424	-
TraesCS1A02G338700	VQ
TraesCS5A02G409600	Proton-dependent oligopeptide transporter family
novel.11221	-
novel.6025	-
TraesCS6D02G026600	Glycosyl hydrolase family 32, N-terminal
novel.10623	PF14291:Domain of unknown function (DUF4371)
TraesCS5A02G249600	Protein kinase-like domain
novel.2059	-
novel.503	-
TraesCS2B02G067400	NAC domain
TraesCS2D02G566500	Ribophorin I
novel.10309	PF14111:Domain of unknown function (DUF4283)|PF14392:Zinc knuckle
novel.8354	-
TraesCS3A02G316700	NAD kinase/diacylglycerol kinase-like domain
novel.5257	-
novel.10457	-
novel.10368	PF03479:Domain of unknown function (DUF296)
novel.11724	PF01406:tRNA synthetases class I (C) catalytic domain
novel.11521	PF12274:Protein of unknown function (DUF3615)
TraesCS7D02G392100	NAD(P)-binding domain
novel.9209	PF14379:MYB-CC type transfactor, LHEQLE motif
novel.1897	-
novel.5880	-
novel.401	-
novel.10299	-
TraesCS6B02G364700	SCP2 sterol-binding domain
novel.5920	-
novel.2759	PF13966:zinc-binding in reverse transcriptase|PF00078:Reverse transcriptase (RNA-dependent DNA polymerase)
TraesCS4A02G002600	Transcription factor, K-box
novel.1492	-
novel.981	-
novel.11506	PF05198:Translation initiation factor IF-3, N-terminal domain
TraesCS3B02G448100	Zinc finger, TAZ-type
TraesCS1B02G432700	Chlorophyll A-B binding protein
TraesCS2A02G564800	Protein BYPASS-related
TraesCS6B02G099600	PUA-like domain
novel.8764	PF00291:Pyridoxal-phosphate dependent enzyme|PF10396:GTP-binding protein TrmE N-terminus
TraesCS6B02G461300	BRO1 domain
TraesCS3D02G428700	Transcription factor, TCP
novel.2762	PF00931:NB-ARC domain
novel.7021	-
novel.9825	-
TraesCS4A02G096500	HAD-like domain
TraesCS3D02G132200	-
TraesCS6B02G451500	F-box domain
novel.4223	-
novel.7856	-
novel.11602	-
TraesCS2A02G441800	-
TraesCS2D02G079600	CheY-like superfamily
TraesCS6D02G128300	F-box domain
TraesCS6A02G040900	F-box domain
TraesCS6B02G459200	NB-ARC
TraesCS3A02G376800	-
novel.2159	PF01485:IBR domain, a half RING-finger domain
TraesCS1B02G200600	Pectinesterase inhibitor domain
novel.9271	-
TraesCS3A02G125500	UDP-glucuronosyl/UDP-glucosyltransferase
novel.3120	-
novel.5277	-
TraesCS2B02G081600	Ribosomal protein L30, ferredoxin-like fold domain
TraesCS2A02G577600	Isopropylmalate dehydrogenase-like domain
novel.8332	-
TraesCS1A02G011900	Protein kinase-like domain
novel.11719	PF05699:hAT family C-terminal dimerisation region|PF14372:Domain of unknown function (DUF4413)
TraesCS1A02G289800	-
TraesCS2A02G341800	Lipoyl synthase, N-terminal
novel.11161	-
novel.11315	PF00076:RNA recognition motif. (a.k.a. RRM, RBD, or RNP domain)|PF00112:Papain family cysteine protease
novel.4750	PF03381:LEM3 (ligand-effect modulator 3) family / CDC50 family
TraesCS5D02G105600	-
novel.7377	PF00208:Glutamate/Leucine/Phenylalanine/Valine dehydrogenase
TraesCS6B02G078900	Histone-fold
TraesCS1D02G017700	Protein kinase-like domain
TraesCS6A02G044600	-
TraesCS5A02G486300	Pentatricopeptide repeat
novel.5741	-
novel.10246	PF03101:FAR1 DNA-binding domain
TraesCS5A02G253200	Cellulose synthase
novel.8809	-
TraesCS6A02G024900	Sec63 domain
TraesCS5B02G160700	NAD(P)-binding domain
novel.9833	PF03017:TNP1/EN/SPM transposase
TraesCS5B02G301500	NB-ARC
novel.12063	PF10551:MULE transposase domain|PF04434:SWIM zinc finger
novel.12501	PF00078:Reverse transcriptase (RNA-dependent DNA polymerase)|PF13975:gag-polyprotein putative aspartyl protease|PF03732:Retrotransposon gag protein
novel.7379	-
novel.5072	-
TraesCS2A02G243600	-
novel.1818	-
novel.2156	-
novel.3632	-
TraesCS5D02G232500	Protein kinase-like domain
novel.10094	-
TraesCS2A02G578400	Glutathione S-transferase, C-terminal-like
novel.238	PF03101:FAR1 DNA-binding domain|PF10551:MULE transposase domain
novel.3125	-
TraesCS1A02G246100	F-box domain
novel.1773	-
novel.9175	-
TraesCS4D02G365300	Leucine-rich repeat-containing N-terminal, plant-type
TraesCS2A02G574000	Tubby C-terminal-like domain
novel.8788	-
novel.9174	-
TraesCS3A02G535300	Major intrinsic protein
novel.11296	-
novel.7966	-
TraesCS7D02G116300	P-loop containing nucleoside triphosphate hydrolase
TraesCS6A02G045200	NAD(P)-binding domain
TraesCS6B02G470500	NOT2/NOT3/NOT5
novel.3105	-
TraesCS2D02G577000	Protein kinase-like domain
TraesCS7B02G235400	Zinc finger, RING-type
novel.7781	-
TraesCS1A02G410300	Plant organelle RNA recognition domain
TraesCS5A02G273200	-
novel.5731	-
TraesCS1D02G350500	UDP-glucuronosyl/UDP-glucosyltransferase
TraesCS3D02G440200	Glycoside hydrolase superfamily
novel.7850	PF14223:gag-polypeptide of LTR copia-type|PF13976:GAG-pre-integrase domain
TraesCS4A02G265100	Protein kinase-like domain
novel.9802	PF13947:Wall-associated receptor kinase galacturonan-binding
novel.2342	-
novel.7975	-
novel.2417	-
novel.7193	-
TraesCS7B02G084000	RmlC-like cupin domain
TraesCS2D02G032200	-
TraesCS1A02G186600	Glutathione S-transferase, C-terminal-like
novel.5616	PF14223:gag-polypeptide of LTR copia-type
novel.6064	-
TraesCS3A02G010300	UDP-glucuronosyl/UDP-glucosyltransferase
novel.1452	PF03061:Thioesterase superfamily
novel.3713	-
TraesCS6A02G385900	Cytidyltransferase-like domain
TraesCS7B02G006700	S-adenosyl-L-methionine-dependent methyltransferase
TraesCS1A02G247200	Ribosomal protein S18
novel.1856	-
novel.11497	-
novel.9104	-
TraesCS7A02G526700	P-loop containing nucleoside triphosphate hydrolase
novel.1857	-
novel.8412	-
TraesCS6B02G005400	Tetratricopeptide-like helical domain
TraesCS1D02G326400	Aminoacyl-tRNA synthetase, class Ic
novel.8266	-
TraesCS1A02G281600	Prenylated rab acceptor PRA1
novel.8308	-
novel.7026	-
novel.3437	-
TraesCS1D02G141400	Citrate transporter-like domain
novel.1915	-
TraesCS4B02G106700	Peptidase S10, serine carboxypeptidase
TraesCS5B02G354800	High mobility group box domain
novel.8260	PF03665:Uncharacterised protein family (UPF0172)
TraesCS6B02G300100	NmrA-like domain
novel.11705	-
novel.9857	-
novel.11299	-
TraesCS3D02G001100	NB-ARC
TraesCS7A02G002300	P-loop containing nucleoside triphosphate hydrolase
TraesCS3D02G383700	Fructose-bisphosphate aldolase, class-I
TraesCS1D02G417900	Plant organelle RNA recognition domain
novel.9146	-
novel.11422	-
novel.4689	PF12701:Scd6-like Sm domain|PF09532:FDF domain
TraesCS4A02G461200	Signal recognition particle receptor, beta subunit
TraesCS6D02G285100	Kelch repeat type 1
TraesCS2A02G575500	Thioredoxin-like fold
novel.10278	PF13456:Reverse transcriptase-like
novel.4036	-
TraesCS2D02G128200	Cytochrome P450
novel.2320	-
TraesCS2D02G456900	Homeobox domain-like
TraesCS6D02G391800	F-box domain
novel.3972	-
TraesCS1D02G280200	-
TraesCS1A02G084500	Histidine phosphatase superfamily
TraesCS6B02G328000	HIT-like domain
novel.6938	PF03732:Retrotransposon gag protein
novel.11546	-
novel.10075	-
TraesCS2B02G478700	Homeobox domain-like
TraesCS6B02G468900	Cation efflux protein
novel.1356	-
TraesCS6B02G469000	-
novel.10	-
TraesCS2D02G581300	RNA recognition motif domain
novel.2055	-
TraesCS6A02G074700	PUA-like domain
novel.7194	-
TraesCS4A02G448800	P-loop containing nucleoside triphosphate hydrolase
TraesCS2A02G310900	Glutathione S-transferase, N-terminal
novel.11239	-
TraesCS2A02G222600	YjgF/YER057c/UK114 family
novel.1672	-
novel.12778	-
TraesCS6B02G362700	Armadillo-type fold
TraesCS6B02G437200	-
TraesCS7A02G017400	P-loop containing nucleoside triphosphate hydrolase
novel.7814	PF04733:Coatomer epsilon subunit
novel.4725	-
TraesCS7A02G277500	Cytochrome P450
novel.3658	-
novel.12704	-
TraesCS7B02G208600	START domain
novel.11189	-
TraesCS7B02G286500	Putative S-adenosyl-L-methionine-dependent methyltransferase
novel.3727	PF14223:gag-polypeptide of LTR copia-type|PF14244:gag-polypeptide of LTR copia-type|PF13976:GAG-pre-integrase domain
TraesCS5B02G230700	-
TraesCS7B02G168800	Cytochrome P450
TraesCS6A02G068900	Cyclophilin-like domain
TraesCS3D02G106200	Conserved hypothetical protein CHP01589, plant
TraesCS3B02G455500	Alpha/Beta hydrolase fold
novel.5988	-
TraesCS2D02G588400	-
TraesCS2D02G117900	Xylose isomerase-like, TIM barrel domain
novel.5995	-
TraesCS2A02G463000	Protein kinase-like domain
novel.8961	PF08263:Leucine rich repeat N-terminal domain
novel.1363	-
TraesCS3D02G480100	Amino acid/polyamine transporter I
novel.7659	PF04434:SWIM zinc finger|PF00078:Reverse transcriptase (RNA-dependent DNA polymerase)
TraesCS6B02G056900	Uncharacterised domain, di-copper centre
novel.11525	-
TraesCS6B02G452500	Hepatocellular carcinoma-associated antigen 59
TraesCS6B02G456300	Leucine-rich repeat domain, L domain-like
novel.3941	-
novel.2218	-
TraesCSU02G046000	-
novel.10454	-
TraesCS2A02G159300	Glycoside hydrolase superfamily
TraesCS2D02G589300	Glutathione S-transferase, C-terminal-like
novel.8276	-
novel.10570	-
TraesCS4A02G317900	LOG family
novel.7666	-
novel.10469	-
novel.9221	-
TraesCS2A02G559600	Protein of unknown function DUF3727
TraesCS4A02G471900	-
TraesCS5D02G033000	-
novel.6598	-
novel.10380	-
novel.9420	-
novel.8761	-
novel.7739	PF00201:UDP-glucoronosyl and UDP-glucosyl transferase
TraesCS6A02G040600	-
novel.12477	-
TraesCS2D02G497300	NAD(P)-binding domain
novel.8369	-
TraesCS2A02G562000	UDP-glucuronosyl/UDP-glucosyltransferase
novel.4682	-
TraesCS2A02G559700	Zinc finger, RING-CH-type
novel.11539	-
novel.2168	-
novel.5460	PF01842:ACT domain
TraesCS6D02G164100	-
novel.11265	-
novel.1668	-
TraesCS5D02G057000	Armadillo-type fold
TraesCS7A02G234200	Myb/SANT-like domain
TraesCS7B02G008200	Domain of unknown function DUF676, lipase-like
TraesCS3B02G163500	GDSL lipase/esterase
novel.11537	-
novel.502	PF04765:Protein of unknown function (DUF616)
TraesCSU02G095600	UDP-glucuronosyl/UDP-glucosyltransferase
novel.5759	-
TraesCS7A02G429300	-
novel.5979	-
novel.11533	-
TraesCS1A02G002400	Cytochrome P450
novel.8180	-
TraesCS3D02G324700	-
TraesCS7A02G356100	ABC-2 type transporter
novel.3480	-
TraesCS7B02G178800	Nucleoside phosphatase GDA1/CD39
novel.5999	PF11443:Domain of unknown function (DUF2828)
TraesCS5D02G418900	-
TraesCS5B02G413800	-
TraesCS4A02G172200	Homeobox domain-like
TraesCS5B02G017900	Isoprenoid synthase domain
TraesCS2D02G588000	Ccc1 family
novel.5987	-
TraesCS5B02G268300	NAD(P)-binding domain
TraesCS5A02G253800	F-box domain
novel.11589	-
TraesCS3B02G483500	Glycoside hydrolase superfamily
novel.2097	PF02290:Signal recognition particle 14kD protein|PF00270:DEAD/DEAH box helicase
novel.232	PF04146:YT521-B-like domain|PF00933:Glycosyl hydrolase family 3 N terminal domain
novel.5646	-
TraesCS5B02G218100	S-adenosyl-L-methionine-dependent methyltransferase
TraesCS6B02G099000	F-box domain
novel.11305	-
TraesCS6D02G396600	P-loop containing nucleoside triphosphate hydrolase
TraesCS3B02G470700	Transcription factor, TCP
TraesCS2D02G593100	Adenosine deaminase/editase
novel.2043	-
novel.7998	PF05605:Drought induced 19 protein (Di19), zinc-binding
novel.2408	-
novel.325	-
TraesCS5A02G022100	Zinc finger, GATA-type
TraesCS6B02G051000	Protein kinase-like domain
TraesCS2B02G084000	Protein kinase-like domain
TraesCS7A02G528800	DnaJ domain
TraesCS4D02G210700	NAD(P)-binding domain
novel.4485	-
TraesCS1D02G279200	-
TraesCS6D02G407400	Armadillo-type fold
TraesCS5B02G289800	P-loop containing nucleoside triphosphate hydrolase
TraesCS7D02G315600	Haem peroxidase
TraesCS1A02G051600	F-box domain
novel.7011	-
TraesCS7A02G005100	NB-ARC
TraesCS2A02G181100	F-box domain
novel.8357	-
novel.10081	-
TraesCS7B02G255200	F-box domain
novel.8407	-
novel.9440	-
novel.2116	-
TraesCSU02G062500	-
TraesCS7B02G008800	NB-ARC
TraesCS7B02G364700	Glycoside hydrolase family 31
novel.9922	-
TraesCS3B02G006300	-
TraesCS2B02G621000	Phosphatidylinositol-4-phosphate 5-kinase, core
novel.8413	-
novel.1970	-
novel.5752	-
novel.1	PF10551:MULE transposase domain|PF03101:FAR1 DNA-binding domain
TraesCS7D02G329300	VQ
TraesCS4A02G166800	-
TraesCS6B02G270200	Transcription factor MYC/MYB N-terminal
TraesCSU02G064200	NB-ARC
TraesCS3B02G604100	NB-ARC
TraesCS2B02G628900	UDP-glucuronosyl/UDP-glucosyltransferase
TraesCS4A02G414800	Zinc finger C2H2-type
novel.170	-
novel.6781	-
TraesCS7A02G508900	-
TraesCS2B02G082100	Protein kinase-like domain
TraesCS7A02G226000	Phosphofructokinase domain
TraesCS5D02G032189	Leucine-rich repeat domain, L domain-like
TraesCS3B02G601200	ESCRT-II complex, vps25 subunit
TraesCS6D02G003900	Protein kinase-like domain
TraesCS5A02G008100	Peptidase S1, PA clan
novel.8588	-
TraesCS3B02G173800	-
TraesCS3B02G531700	Amino acid/polyamine transporter I
TraesCS6B02G055800	F-box domain
novel.1831	-
TraesCS4A02G075600	Pyridoxal phosphate-dependent transferase
novel.2319	-
novel.9016	-
TraesCS6D02G399500	P-loop containing nucleoside triphosphate hydrolase
novel.1318	-
TraesCS4B02G118300	Uncharacterised domain XH
TraesCS2A02G379900	Major intrinsic protein
novel.3481	-
TraesCS4D02G018500	RNA recognition motif domain
TraesCS6B02G437800	Tetratricopeptide-like helical domain
novel.8799	-
novel.1907	-
novel.4686	-
TraesCS4D02G006000	-
TraesCS2D02G578500	-
novel.4142	-
novel.8212	-
TraesCS6B02G217200	Tryptophan synthase beta subunit-like PLP-dependent enzyme
novel.11344	-
novel.10281	PF13456:Reverse transcriptase-like
novel.156	-
novel.8008	-
novel.7430	PF12274:Protein of unknown function (DUF3615)
TraesCS5B02G384200	Pep3/Vps18/deep orange
TraesCS5B02G264300	Myc-type, basic helix-loop-helix (bHLH) domain
TraesCS2A02G157600	Homeobox domain-like
TraesCS3D02G511100	Malectin-like carbohydrate-binding domain
TraesCS1D02G073000	Pyridoxal phosphate-dependent transferase
TraesCS4B02G082100	Protein of unknown function DUF1685
novel.1525	-
TraesCS6B02G031600	Glycosyl hydrolase family 32, N-terminal
TraesCS2A02G180900	-
TraesCS2D02G125900	NAD(P)-binding domain
novel.182	-
novel.6586	-
TraesCSU02G037600	-
TraesCS7A02G005200	NB-ARC
novel.2276	-
novel.8214	-
novel.532	PF12796:Ankyrin repeats (3 copies)|PF08100:Dimerisation domain
TraesCS3A02G166400	Signal recognition particle, SRP9/SRP14 subunit
novel.103	-
novel.11166	-
TraesCS2A02G379800	Major intrinsic protein
novel.5691	-
TraesCS5B02G239400	-
TraesCS3B02G320200	Malic enzyme, NAD-binding
novel.6479	PF03004:Plant transposase (Ptta/En/Spm family)
TraesCS6B02G463500	NB-ARC
TraesCS5A02G394500	UDP-glucuronosyl/UDP-glucosyltransferase
novel.8222	-
novel.11591	-
TraesCS2D02G576600	Protein kinase-like domain
TraesCS6A02G027900	Cytochrome P450
TraesCS6D02G394500	NB-ARC
TraesCS6D02G236800	-
novel.2170	-
TraesCS5A02G263100	Solute carrier family 13
TraesCS5D02G058800	Non-haem dioxygenase N-terminal domain
TraesCS5D02G168400	NAD(P)-binding domain
novel.2916	PF10551:MULE transposase domain|PF03101:FAR1 DNA-binding domain
TraesCS6B02G007300	Translation initiation factor 3, N-terminal
novel.9640	-
TraesCS1B02G089000	Pyridoxal phosphate-dependent transferase
novel.8108	-
TraesCS4D02G217600	Phospholipase A2 domain
novel.5334	-
novel.11270	PF14204:Ribosomal L18 C-terminal region
TraesCS4D02G234400	Cation efflux protein
TraesCS5B02G487400	Peptidase M1, membrane alanine aminopeptidase, N-terminal
TraesCS2A02G565800	NB-ARC
novel.6038	PF05699:hAT family C-terminal dimerisation region|PF14291:Domain of unknown function (DUF4371)
TraesCS6B02G196300	-
novel.12075	-
TraesCS7B02G289200	-
TraesCS5B02G061500	RHD3/Sey1
TraesCS1A02G177000	Protein kinase-like domain
TraesCS1A02G024400	Leucine-rich repeat domain, L domain-like
novel.10155	-
TraesCS7B02G280700	Amine oxidase
novel.12515	-
TraesCS7A02G004600	Kelch repeat type 1
novel.6043	-
TraesCS5A02G164800	-
novel.8359	-
TraesCS5A02G386900	Galactose mutarotase-like domain
TraesCS1A02G278600	Tetratricopeptide-like helical domain
novel.10137	-
TraesCSU02G199500	CheY-like superfamily
TraesCS1B02G440200	Plant organelle RNA recognition domain
novel.9620	-
TraesCS2A02G343600	Galactose mutarotase-like domain
novel.10269	-
TraesCS1D02G288200	-
TraesCS2A02G563400	Protein kinase-like domain
TraesCS2A02G464400	NB-ARC
novel.6022	-
novel.10474	PF00421:Photosystem II protein|PF10839:Protein of unknown function (DUF2647)
novel.8584	-
novel.437	-
TraesCS3D02G115700	Endonuclease I
novel.11152	-
TraesCS2A02G363400	Alpha/Beta hydrolase fold
TraesCS3A02G154900	WD40-repeat-containing domain
TraesCS5B02G357500	Quinolinate phosphoribosyl transferase, C-terminal
TraesCS1D02G288700	-
TraesCS1A02G131900	-
TraesCS6A02G044800	P-loop containing nucleoside triphosphate hydrolase
TraesCS7A02G106000	Transferase
novel.1451	-
novel.9194	-
TraesCS5D02G565000	Sigma 54 modulation/S30EA ribosomal protein, C-terminal
TraesCS5B02G483900	Tubby C-terminal-like domain
novel.1742	-
TraesCS3A02G036100	Peptidyl-tRNA hydrolase
TraesCS3A02G494500	Protein of unknown function DUF247, plant
novel.420	-
novel.12129	PF13966:zinc-binding in reverse transcriptase
TraesCS7A02G524400	C2 domain
TraesCS6B02G106500	-
TraesCS5B02G239300	Alpha/Beta hydrolase fold
TraesCS4A02G260100	-
novel.5679	-
TraesCS6A02G008400	Protein kinase-like domain
novel.3637	-
TraesCS4D02G069300	Endonuclease/exonuclease/phosphatase
novel.5672	PF01693:Caulimovirus viroplasmin|PF04387:Protein tyrosine phosphatase-like protein, PTPLA
TraesCS2D02G592000	Protein of unknown function DUF1677, Oryza sativa
novel.6065	-
TraesCS7B02G234400	Glyceraldehyde 3-phosphate dehydrogenase, catalytic domain
TraesCS2D02G256000	Amino acid transporter, transmembrane domain
novel.7984	-
TraesCS2B02G317500	-
TraesCS5A02G161600	P-loop containing nucleoside triphosphate hydrolase
TraesCS3B02G600600	CALMODULIN-BINDING PROTEIN60
novel.10292	PF00078:Reverse transcriptase (RNA-dependent DNA polymerase)|PF03732:Retrotransposon gag protein|PF00665:Integrase core domain|PF08284:Retroviral aspartyl protease
TraesCS2B02G077200	Glutathione S-transferase, C-terminal-like
TraesCS4A02G163300	-
TraesCS6B02G449100	Smg8/Smg9
TraesCS7A02G305200	NAC domain
TraesCSU02G077900	Domain of unknown function DUF1995
TraesCS6B02G428400	-
TraesCS4A02G271100	EamA domain
novel.12672	-
TraesCS5B02G349200	FAD/NAD(P)-binding domain
novel.9789	-
novel.8089	-
TraesCS2A02G582100	Thioredoxin-like fold
TraesCS6A02G333600	Basic-leucine zipper domain
novel.985	-
novel.11353	-
novel.4661	-
novel.7439	PF08156:NOP5NT (NUC127) domain
TraesCS2D02G576300	NAC domain
novel.1925	-
TraesCS6B02G012700	Guanine nucleotide binding protein (G-protein), alpha subunit
TraesCS6A02G320700	Non-haem dioxygenase N-terminal domain
novel.1941	-
novel.7370	PF13976:GAG-pre-integrase domain|PF14223:gag-polypeptide of LTR copia-type
TraesCS5A02G240300	NAD(P)-binding domain
TraesCS3B02G611400	-
TraesCS1D02G149000	-
novel.6914	-
novel.138	-
TraesCS6B02G462100	Transcription factor, TCP
TraesCS5A02G264100	F-box domain
novel.2151	-
TraesCS5B02G024800	NB-ARC
TraesCS5D02G361000	UDPGP family
novel.8333	-
TraesCS1B02G095000	-
novel.4260	-
TraesCS6A02G047100	Class I glutamine amidotransferase-like
novel.10453	-
TraesCS4B02G352100	Peptidase S8/S53 domain
novel.5642	-
TraesCS6A02G339600	Ribonuclease T2-like
novel.1267	-
novel.5847	PF13966:zinc-binding in reverse transcriptase
novel.6955	-
novel.9821	-
TraesCS1B02G229000	Glycoside hydrolase superfamily
TraesCS6A02G000700	Tetratricopeptide-like helical domain
novel.10479	-
TraesCS6B02G130700	AMP-activated protein kinase, glycogen-binding domain
TraesCS2D02G566400	WIYLD domain
TraesCSU02G174000	-
TraesCSU02G196200	Major facilitator, sugar transporter-like
TraesCS6D02G211300	-
novel.5046	-
novel.7929	-
TraesCS5B02G027300	Ribosomal protein S10 domain
TraesCS5A02G512000	Tetratricopeptide-like helical domain
TraesCS6B02G364000	Basic-leucine zipper domain
novel.8091	-
TraesCS2A02G443900	SCAMP
TraesCS6A02G048600	Protein chlororespiratory reduction 6
TraesCSU02G019900	Bile acid:sodium symporter/arsenical resistance protein Acr3
TraesCS1A02G338300	Class I glutamine amidotransferase-like
novel.10228	-
TraesCS1A02G010400	NB-ARC
novel.7823	PF01096:Transcription factor S-II (TFIIS)
novel.12050	-
TraesCS6B02G472900	-
novel.7038	PF00010:Helix-loop-helix DNA-binding domain|PF14215:bHLH-MYC and R2R3-MYB transcription factors N-terminal
TraesCS2D02G331200	Phosphofructokinase domain
novel.11540	-
TraesCS2B02G123900	Protein kinase-like domain
TraesCS1A02G357500	Domain of unknown function DUF4005
TraesCS2A02G162700	RNA recognition motif domain
TraesCS4A02G144000	Band 7 domain
TraesCS3A02G470600	S-adenosyl-L-methionine-dependent methyltransferase
TraesCS7B02G254500	-
novel.4745	-
TraesCS5B02G559000	Sigma 54 modulation/S30EA ribosomal protein, C-terminal
novel.2204	-
novel.1770	PF02171:Piwi domain
novel.7099	PF00665:Integrase core domain|PF00385:Chromo (CHRromatin Organisation MOdifier) domain|PF00078:Reverse transcriptase (RNA-dependent DNA polymerase)|PF03732:Retrotransposon gag protein
TraesCS5B02G412700	Tubulin/FtsZ, GTPase domain
novel.11179	-
TraesCS5B02G085300	-
novel.11564	-
TraesCS2A02G557700	Peptidase S24/S26A/S26B/S26C
novel.9728	-
novel.9722	-
TraesCS6A02G383800	FAD/NAD(P)-binding domain
TraesCS6A02G384100	Phloem protein 2-like
TraesCS2D02G174800	Zinc finger, RING-type
TraesCS7A02G030400	-
novel.8	-
TraesCS6B02G310700	Threonyl/alanyl tRNA synthetase, class II-like, putative editing domain
TraesCS6B02G216900	PPM-type phosphatase domain
TraesCS1D02G026400	-
TraesCS2A02G172900	-
TraesCS5B02G216200	P-loop containing nucleoside triphosphate hydrolase
novel.8367	-
novel.2421	-
TraesCS2A02G119300	Protein kinase-like domain
novel.6625	-
TraesCS3D02G345800	Pentatricopeptide repeat
novel.1364	-
novel.8005	-
novel.8278	PF14303:No apical meristem-associated C-terminal domain
TraesCS7A02G015700	Protein kinase-like domain
TraesCS6D02G392800	NAD(P)-binding domain
novel.12076	-
TraesCS5A02G427800	Aldehyde oxidase/xanthine dehydrogenase, molybdopterin binding
TraesCS6B02G035300	Protein kinase-like domain
TraesCS2D02G572700	Armadillo-type fold
TraesCS7B02G080300	Transcription factor, MADS-box
novel.2906	PF07651:ANTH domain
TraesCS2A02G166600	-
TraesCS3A02G449100	Phospholipid/glycerol acyltransferase
novel.7159	PF05699:hAT family C-terminal dimerisation region|PF14291:Domain of unknown function (DUF4371)
novel.7954	-
novel.5816	PF00112:Papain family cysteine protease
TraesCS3B02G592000	Oxoglutarate/iron-dependent dioxygenase
novel.2174	-
novel.3761	-
novel.3403	-
TraesCS1D02G024700	Drought induced 19 protein type, zinc-binding domain
TraesCS3B02G324500	Cellulose synthase
TraesCS5B02G301400	Transcriptional coactivator p15 (PC4)
novel.5803	-
TraesCS6B02G436600	F-box domain
TraesCS4D02G339000	P-loop containing nucleoside triphosphate hydrolase
TraesCS2A02G251600	Major facilitator, sugar transporter-like
TraesCS2D02G456600	PPM-type phosphatase domain
novel.280	-
TraesCS2A02G416100	Ribosome-inactivating protein
TraesCS7A02G218600	CCT domain
TraesCS6B02G444700	Peptidase C12, ubiquitin carboxyl-terminal hydrolase
TraesCS5A02G546500	CAAX amino terminal protease
TraesCS2B02G161000	-
TraesCS1D02G032800	-
TraesCS1B02G159900	Zinc finger, CHY-type
TraesCS7A02G009200	Concanavalin A-like lectin/glucanase domain
TraesCS5D02G163700	ABC-2 type transporter
TraesCS2A02G456300	PPM-type phosphatase domain
novel.7820	-
TraesCS1A02G011200	Serine-threonine protein kinase 19
TraesCS2A02G239300	-
TraesCS4B02G213000	-
TraesCS2A02G123900	Amino acid/polyamine transporter 2
TraesCS3B02G247200	DnaJ domain
novel.7796	-
TraesCS5B02G179800	Pyruvate/Phosphoenolpyruvate kinase-like domain
TraesCS5B02G157600	-
novel.11324	PF02721:Domain of unknown function DUF223|PF08646:Replication factor-A C terminal domain
novel.7791	-
novel.9794	-
novel.3657	-
novel.8535	-
novel.5222	-
novel.1503	-
novel.12149	-
TraesCS2A02G187200	Chlorophyll A-B binding protein
novel.12435	PF00504:Chlorophyll A-B binding protein
novel.12055	-
TraesCS2D02G589400	Glutathione S-transferase, C-terminal-like
TraesCS4A02G105300	CheY-like superfamily
TraesCS6B02G447600	PPC domain
TraesCS5D02G368500	BTB/Kelch-associated
novel.3135	PF04195:Putative gypsy type transposon
TraesCS7B02G216200	HotDog domain
TraesCS1A02G006300	Protein kinase-like domain
novel.8555	-
TraesCS4D02G170900	Potassium transporter
novel.3137	-
novel.2215	-
TraesCS6A02G100500	WD40-repeat-containing domain
novel.9711	PF05970:PIF1-like helicase
novel.6071	-
novel.7995	-
novel.1927	PF02309:AUX/IAA family
novel.8365	PF00665:Integrase core domain|PF09337:His(2)-Cys(2) zinc finger|PF08284:Retroviral aspartyl protease|PF03732:Retrotransposon gag protein|PF00078:Reverse transcriptase (RNA-dependent DNA polymerase)
TraesCS5B02G507300	Alpha/Beta hydrolase fold
TraesCS2A02G464700	P-loop containing nucleoside triphosphate hydrolase
TraesCS4D02G243800	-
TraesCS3B02G603900	Zinc finger, GATA-type
novel.12387	-
TraesCS2A02G081100	UDP-glucuronosyl/UDP-glucosyltransferase
novel.5952	-
novel.1862	-
TraesCS1A02G009300	NB-ARC
TraesCS6A02G255600	-
TraesCS1A02G005600	TAF6, C-terminal HEAT repeat domain
TraesCS5A02G257600	O-methyltransferase, family 3
TraesCS3A02G146500	-
TraesCS3B02G129800	PAS domain
TraesCS5B02G221900	-
novel.11550	PF00164:Ribosomal protein S12/S23
TraesCS2D02G417300	Heavy metal-associated domain, HMA
TraesCS4B02G170600	PRC-barrel-like
TraesCS4D02G208800	HAD-like domain
TraesCS4A02G309200	Protein kinase-like domain
novel.1380	-
TraesCS1A02G002300	-
TraesCS6A02G021200	Peptidase S24/S26A/S26B/S26C
TraesCS1A02G076900	-
TraesCSU02G219500	Protein kinase-like domain
TraesCS5B02G484700	Nucleotide-diphospho-sugar transferases
novel.6941	-
novel.10231	-
TraesCS5B02G054600	RING-type zinc-finger, LisH dimerisation motif
novel.7795	PF10539:Development and cell death domain
TraesCS4B02G258200	Alpha/Beta hydrolase fold
TraesCS1A02G005200	Protein kinase-like domain
TraesCS5B02G370500	HotDog domain
TraesCS6D02G173400	P-loop containing nucleoside triphosphate hydrolase
novel.5472	-
TraesCS2A02G217600	Protein kinase-like domain
TraesCS6B02G035200	Leucine-rich repeat domain, L domain-like
TraesCS1D02G312800	Glycoside hydrolase family 17
TraesCS5D02G476200	UDP-glucuronosyl/UDP-glucosyltransferase
novel.1875	-
TraesCS3B02G108200	Alliinase, C-terminal
novel.5644	-
TraesCS6D02G392900	RNA recognition motif domain
TraesCS6B02G051800	Phospholipid/glycerol acyltransferase
novel.9439	-
TraesCS5A02G103500	Protein of unknown function DUF3754
TraesCS7B02G204900	Homeobox domain-like
novel.5499	-
TraesCS3D02G342400	Histone-fold
TraesCS3B02G349800	Leucine-rich repeat domain, L domain-like
novel.9031	-
TraesCS6B02G392700	Organic solute transporter subunit alpha/Transmembrane protein 184
TraesCS5B02G124600	-
novel.9019	-
TraesCS4A02G037700	-
novel.8023	-
TraesCS3D02G043900	Peptidyl-tRNA hydrolase
novel.6942	-
novel.7639	-
TraesCS2A02G228500	-
TraesCS2A02G445900	RWD domain
TraesCS2A02G268200	Amino acid transporter, transmembrane domain
TraesCS6A02G222100	Major intrinsic protein
TraesCS2A02G029600	Leucine-rich repeat domain, L domain-like
TraesCS3B02G609800	-
TraesCS7D02G008700	Glycosyl hydrolase family 32, N-terminal
TraesCS2B02G076300	-
TraesCS4D02G334900	Peptidase S1, PA clan
TraesCS1A02G006800	Protein kinase-like domain
TraesCS6A02G281100	-
TraesCS6A02G418300	-
TraesCS5B02G429900	Aldehyde oxidase/xanthine dehydrogenase, molybdopterin binding
novel.6701	PF11443:Domain of unknown function (DUF2828)
novel.7877	-
novel.7859	-
novel.10581	-
TraesCS1A02G002900	Protein kinase-like domain
novel.4307	-
TraesCS3A02G458400	-
novel.11132	-
TraesCS5A02G274600	Mitochondrial carrier domain
novel.825	-
novel.1295	-
novel.5532	PF11961:Domain of unknown function (DUF3475)
novel.6872	PF02362:B3 DNA binding domain
novel.9678	-
TraesCS3B02G011300	Ribosomal protein L6, alpha-beta domain
TraesCS6A02G163600	Pentacotripeptide-repeat region of PRORP
TraesCS6B02G468600	1,3-beta-glucan synthase subunit FKS1-like, domain-1
TraesCS7A02G386300	-
novel.5441	PF05699:hAT family C-terminal dimerisation region|PF14291:Domain of unknown function (DUF4371)
novel.8047	-
novel.8925	-
novel.11892	-
TraesCS7D02G035300	NB-ARC
novel.5692	-
TraesCS6B02G055600	-
TraesCS4A02G407500	Small GTPase superfamily
novel.12443	PF00078:Reverse transcriptase (RNA-dependent DNA polymerase)
TraesCS6B02G466600	Sucrose synthase
TraesCS1A02G108000	RNA recognition motif domain
TraesCS1A02G059200	Xanthine/uracil/vitamin C permease
novel.6570	PF01704:UTP--glucose-1-phosphate uridylyltransferase
TraesCS7B02G016500	P-loop containing nucleoside triphosphate hydrolase
TraesCS6B02G223800	-
TraesCS6A02G001600	-
TraesCS6B02G105400	Uncharacterised protein family, basic secretory protein
TraesCS3D02G012100	Male sterility, NAD-binding
novel.9030	-
TraesCS3A02G344600	Zinc finger, RING-type
TraesCS2A02G036400	Major facilitator superfamily domain
novel.8957	-
TraesCS2D02G563100	Zinc finger, Dof-type
TraesCS4D02G323600	RlpA-like protein, double-psi beta-barrel domain
novel.10157	-
TraesCS5A02G428000	Aldehyde oxidase/xanthine dehydrogenase, molybdopterin binding
TraesCS5B02G485700	Thaumatin
novel.8376	-
TraesCS5A02G143500	Glutathione S-transferase, C-terminal-like
TraesCS1D02G323600	APC10/DOC domain
novel.2099	-
novel.11721	-
novel.9720	-
novel.131	-
TraesCS6B02G101600	F-box domain
TraesCS7B02G269700	P-loop containing nucleoside triphosphate hydrolase
TraesCS5D02G060300	Myc-type, basic helix-loop-helix (bHLH) domain
novel.2729	-
novel.284	-
TraesCS2D02G583500	Proton-dependent oligopeptide transporter family
TraesCS1B02G019800	NADH:flavin oxidoreductase/NADH oxidase, N-terminal
novel.1678	-
TraesCS6B02G035100	P-loop containing nucleoside triphosphate hydrolase
TraesCS7B02G400500	Multi antimicrobial extrusion protein
TraesCS2A02G586000	F-box domain
TraesCS6D02G234700	Dehydrin
TraesCS3D02G042900	G10 protein
TraesCS3A02G447500	Glycoside hydrolase superfamily
TraesCS4D02G213800	-
TraesCS3D02G012000	O-acyltransferase WSD1, C-terminal
novel.235	-
TraesCS6A02G151500	-
novel.8371	PF00069:Protein kinase domain|PF07714:Protein tyrosine kinase
novel.9735	-
TraesCS5A02G251390	Myc-type, basic helix-loop-helix (bHLH) domain
novel.521	-
TraesCS7B02G145300	-
novel.5424	-
novel.10868	-
TraesCS6A02G041000	Nucleic acid-binding, OB-fold
TraesCS7A02G016400	-
TraesCS5B02G208500	Protein kinase-like domain
novel.776	-
novel.11134	-
novel.8554	-
TraesCS6B02G006400	-
novel.2252	-
TraesCS3A02G103300	-
novel.3959	PF07714:Protein tyrosine kinase
TraesCS6B02G219500	Alpha/Beta hydrolase fold
novel.99	-
novel.11532	-
novel.2129	-
TraesCS6D02G391300	F-box domain
novel.11634	-
novel.11253	-
TraesCS4A02G491400	Leucine-rich repeat domain, L domain-like
TraesCS7A02G323600	Sugar phosphate transporter domain
novel.10323	-
novel.7414	PF10551:MULE transposase domain
TraesCS7B02G246600	UDP-glucuronosyl/UDP-glucosyltransferase
TraesCS2B02G192700	-
TraesCS3D02G257500	P-loop containing nucleoside triphosphate hydrolase
TraesCS6A02G384800	Glutathione-specific gamma-glutamylcyclotransferase
TraesCS5A02G400500	Haem peroxidase
TraesCS6B02G072400	P-loop containing nucleoside triphosphate hydrolase
novel.7993	-
TraesCS6B02G468300	-
novel.6101	-
novel.7105	-
TraesCS4A02G449200	NB-ARC
novel.5856	-
TraesCS6B02G013700	F-box domain
TraesCS2B02G200100	P-loop containing nucleoside triphosphate hydrolase
TraesCSU02G184100	Leucine-rich repeat domain, L domain-like
TraesCS6A02G331300	UDP-glucuronosyl/UDP-glucosyltransferase
TraesCS3B02G012200	RNA polymerase II associated factor Paf1
TraesCS4B02G208500	-
TraesCS5B02G198300	Xanthine/uracil/vitamin C permease
TraesCS3D02G417500	Selenium-binding protein
TraesCS6B02G309900	-
TraesCS2A02G105900	Glycoside hydrolase superfamily
TraesCS7B02G301400	Methionyl/Leucyl tRNA synthetase
TraesCS5B02G384000	Cwf19-like, C-terminal domain-1
TraesCS2A02G226400	Zinc finger, RanBP2-type
novel.6836	-
TraesCSU02G130000	-
TraesCS2B02G266600	Amino acid transporter, transmembrane domain
TraesCS7B02G171900	Protein of unknown function DUF241, plant
TraesCS6B02G052200	Cytochrome P450
TraesCS1A02G322700	H/ACA ribonucleoprotein complex, subunit Gar1/Naf1
novel.277	-
novel.2770	-
TraesCS5B02G073500	DNA-binding pseudobarrel domain
TraesCSU02G090500	P-loop containing nucleoside triphosphate hydrolase
TraesCS2B02G053700	Amidase signature domain
TraesCS2D02G423400	Isoprenoid synthase domain
novel.1766	-
novel.11585	-
TraesCS2B02G288300	-
TraesCS5A02G030200	P-loop containing nucleoside triphosphate hydrolase
TraesCS4B02G342900	Tetratricopeptide-like helical domain
novel.8908	-
novel.3716	-
novel.11240	-
TraesCS6D02G203800	Lipocalin/cytosolic fatty-acid binding domain
TraesCS4A02G109000	PLC-like phosphodiesterase, TIM beta/alpha-barrel domain
TraesCS5B02G001100	Proton-dependent oligopeptide transporter family
TraesCS6B02G025100	Transcription termination factor, mitochondrial/chloroplastic
TraesCS2D02G407700	Thioredoxin-like fold
TraesCS6B02G172700	Cytochrome P450
TraesCS6A02G359300	-
TraesCS3A02G494200	Protein of unknown function DUF247, plant
TraesCS2A02G015600	Cytochrome P450
TraesCS1A02G270900	Protein of unknown function DUF1218
novel.3702	-
TraesCS5A02G258200	Fe-S cluster assembly domain
TraesCS2A02G447000	Bet v I/Major latex protein
TraesCS6A02G354600	PGG domain
TraesCS2D02G547900	-
TraesCS6A02G016700	Transcription termination factor, mitochondrial/chloroplastic
TraesCS5D02G282200	Mitochondrial carrier domain
TraesCS6B02G445700	P-loop containing nucleoside triphosphate hydrolase
TraesCS3A02G534500	Inorganic pyrophosphatase
novel.3035	-
TraesCS7D02G469200	DNA-binding domain
TraesCS6A02G143800	-
novel.10201	-
TraesCS6B02G183600	Aldehyde dehydrogenase domain
novel.7977	-
TraesCS4A02G252100	POX domain
TraesCS5B02G040700	SWEET sugar transporter
TraesCS5D02G354300	FAD/NAD(P)-binding domain
TraesCS7A02G136500	Cytochrome P450
TraesCS4D02G283600	Aluminum-activated malate transporter
novel.2492	-
TraesCS6B02G457400	P-loop containing nucleoside triphosphate hydrolase
novel.5324	-
TraesCS6B02G448900	Zinc finger C2H2-type
TraesCS4B02G034500	Aminoacyl-tRNA synthetase, class II (D/K/N)
TraesCS4A02G264200	Ankyrin repeat-containing domain
TraesCS1A02G028700	P-loop containing nucleoside triphosphate hydrolase
novel.8966	-
TraesCS7A02G089000	Acyl-ACP thioesterase
novel.8849	-
TraesCS4A02G293000	RNA recognition motif domain
TraesCS7B02G002500	Leucine-rich repeat domain, L domain-like
novel.27	-
TraesCS7B02G045100	PPM-type phosphatase domain
novel.28	-
TraesCS7A02G235200	Pyruvate phosphate dikinase, PEP/pyruvate-binding
TraesCS6B02G453800	F-box domain
TraesCS2A02G344700	F-box domain
novel.9928	-
novel.11520	-
TraesCS5A02G292300	-
TraesCS1D02G348400	NB-ARC
TraesCS7B02G163800	Zinc finger, RING-type
TraesCS5D02G522400	-
TraesCS2A02G184600	NB-ARC
TraesCS5B02G256000	Amino acid/polyamine transporter I
TraesCS2B02G247300	HSP20-like chaperone
TraesCS7A02G328600	Cleavage/polyadenylation specificity factor subunit 5
novel.6104	-
TraesCS2A02G342000	-
TraesCS6B02G465800	NB-ARC
TraesCS7B02G257400	Kelch repeat type 1
TraesCS5B02G035500	FAS1 domain
TraesCS2D02G590900	NB-ARC
TraesCS2A02G561300	Zinc finger, GATA-type
novel.9404	PF12274:Protein of unknown function (DUF3615)
novel.10048	-
novel.5320	-
novel.5914	PF10551:MULE transposase domain
TraesCS6A02G341500	-
TraesCS2B02G054600	Histidine phosphatase superfamily
novel.5547	-
TraesCS5A02G159900	-
TraesCS6D02G094700	UDP-glucuronosyl/UDP-glucosyltransferase
TraesCS2A02G370500	-
novel.7266	-
TraesCS6D02G015500	Leucine-rich repeat domain, L domain-like
novel.11373	-
TraesCS3A02G310400	Arginyl-tRNA synthetase, catalytic core domain
TraesCS2A02G206000	PapD-like
novel.3413	-
TraesCS3B02G571800	Leucine-rich repeat domain, L domain-like
TraesCS3A02G530900	ESCRT-II complex, vps25 subunit
TraesCS5B02G356400	NUDIX hydrolase domain-like
TraesCS5A02G233100	Cytochrome P450
TraesCS6B02G289500	-
TraesCS5D02G060200	Zinc finger, C3HC4 RING-type
TraesCS1A02G135600	CASTOR/POLLUX/SYM8 ion channels
novel.12533	-
TraesCS6B02G355900	Oxoglutarate/iron-dependent dioxygenase
TraesCS2D02G597900	PPC domain
TraesCS2B02G604700	PPC domain
novel.1222	-
TraesCS5B02G479500	F-box domain
TraesCS7A02G467100	-
TraesCS2D02G576800	WD40-repeat-containing domain
TraesCS3A02G339100	Zinc finger, RanBP2-type
novel.297	-
novel.7915	PF03108:MuDR family transposase|PF10551:MULE transposase domain
TraesCS7B02G008600	NB-ARC
TraesCS7B02G329400	-
novel.10881	PF03017:TNP1/EN/SPM transposase
TraesCS6B02G437900	Transferase
TraesCS2A02G173500	Histone-fold
TraesCS2D02G451100	P-loop containing nucleoside triphosphate hydrolase
TraesCS5B02G420400	RNA polymerase, alpha subunit
TraesCS6B02G456100	Ulp1 protease family, C-terminal catalytic domain
TraesCS4D02G241300	DnaJ domain
TraesCS2A02G175200	WD40-repeat-containing domain
TraesCS5B02G422100	-
TraesCS3A02G140200	SGNH hydrolase-type esterase domain
TraesCS6A02G155500	Aldehyde/histidinol dehydrogenase
novel.11751	-
TraesCS6B02G406500	F-box domain
TraesCS6A02G386900	Phosphoribosyltransferase C-terminal
TraesCS7B02G057700	Ionotropic glutamate receptor
TraesCS5B02G176100	RNA recognition motif domain
TraesCS1A02G005800	Mei2/Mei2-like, C-terminal RNA recognition motif
TraesCS1D02G177400	Actin family
novel.174	-
TraesCS2D02G044100	Glutathione S-transferase, C-terminal-like
TraesCS1A02G012400	F-box domain
novel.5418	-
TraesCS2A02G566800	-
novel.11691	-
novel.5833	-
TraesCSU02G020600	Protein kinase-like domain
TraesCS1D02G188900	LysM domain
TraesCS3A02G175700	P-loop containing nucleoside triphosphate hydrolase
TraesCS3A02G271600	-
novel.3888	PF04685:Glycosyl-hydrolase family 116, catalytic region|PF12215:beta-glucosidase 2, glycosyl-hydrolase family 116 N-term
novel.159	-
TraesCS5B02G305600	UDP-glucuronosyl/UDP-glucosyltransferase
novel.2287	-
TraesCS6D02G015600	Leucine-rich repeat domain, L domain-like
TraesCS2D02G571100	Protein kinase-like domain
TraesCS3A02G525100	Drought induced 19 protein type, zinc-binding domain
TraesCS4B02G335300	Non-haem dioxygenase N-terminal domain
TraesCS1A02G001900	Peroxisome membrane anchor protein Pex14p, N-terminal
TraesCS7D02G367700	Winged helix-turn-helix DNA-binding domain
TraesCS5B02G529300	Protein kinase-like domain
novel.11291	PF08284:Retroviral aspartyl protease|PF00078:Reverse transcriptase (RNA-dependent DNA polymerase)|PF00665:Integrase core domain
novel.1152	-
TraesCS1B02G159400	Citrate transporter-like domain
novel.8106	-
TraesCS4D02G068300	Zeta toxin domain
TraesCS5A02G259000	-
TraesCS3B02G472800	NAC domain
TraesCS5B02G229600	Protein of unknown function DUF716 (TMEM45)
novel.6823	-
TraesCS6A02G039700	-
novel.9867	PF02365:No apical meristem (NAM) protein
TraesCS2B02G346000	Aldehyde dehydrogenase domain
TraesCS5A02G261000	Metallo-beta-lactamase
TraesCS7B02G129700	EXS, C-terminal
TraesCS6B02G059700	Lamin-B receptor of TUDOR domain
novel.11237	-
novel.8151	PF05699:hAT family C-terminal dimerisation region
TraesCS5D02G243700	Mitochondrial carrier domain
TraesCS2D02G588800	-
novel.5853	PF00459:Inositol monophosphatase family
TraesCS7B02G030600	Multi antimicrobial extrusion protein
novel.7082	-
TraesCS7D02G387200	Amino acid transporter, transmembrane domain
TraesCS2A02G131000	Zinc finger, AN1-type
TraesCSU02G118100	EF-hand domain
TraesCS3B02G266200	PPM-type phosphatase domain
TraesCS5D02G072700	DnaJ domain
novel.9199	-
TraesCS6D02G389900	AMP-dependent synthetase/ligase
TraesCS3D02G408000	Zinc finger, TAZ-type
TraesCS4B02G020300	RNA recognition motif domain
TraesCS3A02G125700	UDP-glucuronosyl/UDP-glucosyltransferase
novel.10104	-
TraesCS7B02G245700	-
novel.5047	-
novel.7939	-
TraesCS2D02G582600	Protein kinase-like domain
TraesCS4D02G054600	-
novel.9926	-
TraesCS1A02G341600	Signal transduction histidine kinase, phosphotransfer (Hpt) domain
TraesCS2A02G546900	-
TraesCS5A02G389100	Glycoside hydrolase superfamily
novel.6069	-
TraesCS4A02G453200	F-box domain
TraesCS3A02G093000	Alliinase, C-terminal
TraesCS5B02G486300	Histidine phosphatase superfamily
TraesCS2A02G581000	Mpv17/PMP22
TraesCS7A02G074700	Band 7 domain
novel.256	-
novel.6840	-
novel.9204	-
TraesCS6B02G334300	Kelch repeat type 1
TraesCS2A02G343200	-
TraesCS5D02G429000	NB-ARC
TraesCS3A02G195700	-
TraesCS6B02G178000	Uncharacterised domain Wax2, C-terminal
TraesCS2A02G514100	Filament-like plant protein
TraesCS3B02G418900	SUN domain
TraesCS1A02G007900	-
novel.5951	-
TraesCS7D02G042400	DNA-binding pseudobarrel domain
TraesCS6D02G122500	-
novel.5669	-
novel.7994	PF04782:Protein of unknown function (DUF632)
TraesCS1A02G312700	Glycoside hydrolase family 17
TraesCS6A02G002500	Translation initiation factor 3, N-terminal
novel.475	-
novel.7801	-
TraesCS6B02G327900	Chalcone/stilbene synthase, N-terminal
TraesCS2D02G147900	Protein of unknown function DUF1677, Oryza sativa
TraesCS4D02G012900	Cobalamin-independent methionine synthase MetE, C-terminal/archaeal
novel.12351	-
novel.10899	-
novel.3614	-
novel.6398	PF13359:DDE superfamily endonuclease
TraesCS1D02G392500	Deoxyxylulose-5-phosphate synthase
novel.9250	PF00078:Reverse transcriptase (RNA-dependent DNA polymerase)|PF13966:zinc-binding in reverse transcriptase
TraesCS6B02G375600	TRAF-like
TraesCS6A02G338600	Pyridoxal phosphate-dependent transferase
TraesCS2A02G557600	Magnesium transporter NIPA
TraesCS7A02G196400	-
TraesCS6B02G116200	Domain of unknown function DUF1995
novel.130	-
TraesCS7A02G331300	Major intrinsic protein
TraesCS4B02G207900	HAD-like domain
novel.6063	-
TraesCS3A02G105300	Thioredoxin-like fold
TraesCS3B02G434900	-
novel.8286	-
novel.5319	PF03101:FAR1 DNA-binding domain
TraesCS5A02G197800	WD40-repeat-containing domain
novel.2303	-
[truncated: 4,580 more rows]
