# Supplementary material for: Comparative transcriptome analysis of resistant and susceptible wheat in response to Rhizoctonia cerealis
Source: BMC Plant Biol. 2022 May 10;22:235. doi: 10.1186/s12870-022-03584-y (PMC9087934; doi:10.1186/s12870-022-03584-y)
Supplement: Supplementary file 2 — Additional file 2: Table S2. [file 12870_2022_3584_MOESM2_ESM.xlsx]

## Sheet: TableS2-1
TableS2-1 Gene Ontology (GO) classification of differential expressed genes (DEGs) unique to 7182
Category	GO ID	Description	number of DEGs	DEGs
				ENSRNA050024236/ENSRNA050024236/novel.10001/novel.10008/novel.10088/novel.10686/novel.10875/novel.10979/novel.11090/novel.1160/novel.11613/novel.1162/novel.1163/novel.11672/novel.11685/novel.11695/novel.11790/novel.11965/novel.12302/novel.12318/novel.12385/novel.12386/novel.12484/novel.12553/novel.12654/novel.12668/novel.12736/novel.1273/novel.12744/novel.12791/novel.12794/novel.12795/novel.12797…
BP	GO:0008152	metabolic process	1864	00/TraesCS7D02G352700/TraesCS7D02G355600/TraesCS7D02G355800/TraesCS7D02G358300/TraesCS7D02G360700/TraesCS7D02G368100/TraesCS7D02G369100/TraesCS7D02G369300/TraesCS7D02G384700/TraesCS7D02G398900/TraesCS7D02G399000/TraesCS7D02G402100/TraesCS7D02G404600/TraesCS7D02G419400/TraesCS7D02G422100/TraesCS7D02G431500/TraesCS7D02G435600/TraesCS7D02G437500/TraesCS7D02G439400/TraesCS7D02G450900/TraesCS7D02G4518…
BP	GO:0071704	organic substance metabolic process	1325	novel.10001/novel.10001/novel.10008/novel.10088/novel.10686/novel.10875/novel.11090/novel.1160/novel.1162/novel.1163/novel.11672/novel.11685/novel.11695/novel.11790/novel.11965/novel.12302/novel.12318/novel.12385/novel.12386/novel.12484/novel.12654/novel.12668/novel.12736/novel.12744/novel.12791/novel.12794/novel.12795/novel.12797/novel.12858/novel.1484/novel.1601/novel.1601/novel.1605/novel.1605…
BP	GO:0044238	primary metabolic process	1272	novel.10001/novel.10001/novel.10008/novel.10088/novel.10686/novel.10875/novel.11090/novel.1160/novel.1162/novel.1163/novel.11672/novel.11685/novel.11695/novel.11790/novel.11965/novel.12302/novel.12318/novel.12385/novel.12386/novel.12484/novel.12654/novel.12668/novel.12736/novel.12744/novel.12791/novel.12794/novel.12795/novel.12797/novel.12858/novel.1484/novel.1601/novel.1601/novel.1605/novel.1605…
BP	GO:0009987	cellular process	1251	novel.10001/novel.10001/novel.10008/novel.10088/novel.10686/novel.10875/novel.1160/novel.1162/novel.1163/novel.11672/novel.11685/novel.11695/novel.11790/novel.11965/novel.12318/novel.12385/novel.12386/novel.12484/novel.12654/novel.12736/novel.12744/novel.12791/novel.12794/novel.12797/novel.12858/novel.1601/novel.1601/novel.1604/novel.1604/novel.1605/novel.1605/novel.1607/novel.1607/novel.1618/nov…
BP	GO:0044237	cellular metabolic process	1134	novel.10001/novel.10001/novel.10008/novel.10088/novel.10686/novel.10875/novel.1160/novel.1162/novel.1163/novel.11672/novel.11685/novel.11695/novel.11790/novel.11965/novel.12318/novel.12385/novel.12386/novel.12484/novel.12654/novel.12736/novel.12744/novel.12791/novel.12794/novel.12797/novel.12858/novel.1601/novel.1601/novel.1604/novel.1604/novel.1605/novel.1605/novel.1607/novel.1607/novel.1618/nov…
BP	GO:0043170	macromolecule metabolic process	1028	novel.10001/novel.10001/novel.10008/novel.10686/novel.11090/novel.1160/novel.1162/novel.1163/novel.11672/novel.11685/novel.11695/novel.11790/novel.11965/novel.12302/novel.12318/novel.12385/novel.12386/novel.12484/novel.12654/novel.12668/novel.12736/novel.12744/novel.12791/novel.12794/novel.12797/novel.12858/novel.1484/novel.1601/novel.1601/novel.1605/novel.1605/novel.1607/novel.1607/novel.1618/no…
BP	GO:0044260	cellular macromolecule metabolic process	950	novel.10001/novel.10001/novel.10008/novel.10686/novel.1160/novel.1162/novel.1163/novel.11672/novel.11685/novel.11695/novel.11790/novel.11965/novel.12318/novel.12385/novel.12386/novel.12484/novel.12654/novel.12736/novel.12744/novel.12791/novel.12794/novel.12797/novel.12858/novel.1601/novel.1601/novel.1605/novel.1605/novel.1607/novel.1607/novel.1618/novel.1644/novel.1905/novel.1974/novel.2032/novel…
BP	GO:0044699	single-organism process	712	ENSRNA050024236/ENSRNA050024236/novel.10088/novel.10875/novel.10979/novel.11613/novel.1163/novel.12318/novel.1273/novel.12744/novel.162/novel.1677/novel.1685/novel.1876/novel.2033/novel.250/novel.2556/novel.2795/novel.2964/novel.2964/novel.3056/novel.3273/novel.3404/novel.3404/novel.3631/novel.3631/novel.3648/novel.4311/novel.4327/novel.4598/novel.5095/novel.5588/novel.5900/novel.6236/novel.6237/…
BP	GO:0019538	protein metabolic process	663	novel.10001/novel.10001/novel.10008/novel.10686/novel.11090/novel.1160/novel.1163/novel.11695/novel.11790/novel.12302/novel.12318/novel.12654/novel.12668/novel.12736/novel.12744/novel.12791/novel.12794/novel.12858/novel.1484/novel.1605/novel.1605/novel.1644/novel.1974/novel.2032/novel.2459/novel.2500/novel.250/novel.3031/novel.3407/novel.3407/novel.3697/novel.3785/novel.4001/novel.4297/novel.4373…
BP	GO:0044267	cellular protein metabolic process	587	novel.10001/novel.10001/novel.10008/novel.10686/novel.1160/novel.1163/novel.11695/novel.11790/novel.12318/novel.12654/novel.12736/novel.12744/novel.12791/novel.12794/novel.12858/novel.1605/novel.1605/novel.1644/novel.1974/novel.2032/novel.2459/novel.2500/novel.250/novel.3031/novel.3697/novel.3785/novel.4001/novel.4297/novel.4373/novel.453/novel.4598/novel.4946/novel.5070/novel.5366/novel.536/nove…
				ENSRNA050024236/ENSRNA050024236/novel.10415/novel.1048/novel.10680/novel.10684/novel.10979/novel.11041/novel.11123/novel.1128/novel.1162/novel.11635/novel.11635/novel.1163/novel.11664/novel.11681/novel.11685/novel.11693/novel.11859/novel.12037/novel.12039/novel.12155/novel.12216/novel.12318/novel.12385/novel.12386/novel.12475/novel.12484/novel.12553/novel.12568/novel.12573/novel.12654/novel.12730…
MF	GO:0005488	binding	2095	aesCS7A02G011900/TraesCS7A02G012100/TraesCS7A02G020100/TraesCS7A02G023700/TraesCS7A02G029600/TraesCS7A02G033500/TraesCS7A02G034300/TraesCS7A02G034700/TraesCS7A02G039300/TraesCS7A02G049400/TraesCS7A02G057700/TraesCS7A02G057800/TraesCS7A02G061300/TraesCS7A02G067000/TraesCS7A02G083700/TraesCS7A02G092400/TraesCS7A02G096300/TraesCS7A02G096500/TraesCS7A02G103300/TraesCS7A02G103700/TraesCS7A02G118800/Tr…
				ENSRNA050024236/ENSRNA050024236/novel.10008/novel.10088/novel.1048/novel.10686/novel.10875/novel.11090/novel.11284/novel.11613/novel.1163/novel.11685/novel.1169/novel.11965/novel.12302/novel.12318/novel.12385/novel.12386/novel.12526/novel.12553/novel.12568/novel.12654/novel.12668/novel.12731/novel.12736/novel.1273/novel.12744/novel.12791/novel.12794/novel.12795/novel.12858/novel.1386/novel.1484/n…
MF	GO:0003824	catalytic activity	1863	00/TraesCS7D02G270400/TraesCS7D02G278800/TraesCS7D02G279500/TraesCS7D02G283900/TraesCS7D02G324600/TraesCS7D02G328900/TraesCS7D02G330100/TraesCS7D02G337900/TraesCS7D02G338800/TraesCS7D02G344000/TraesCS7D02G351000/TraesCS7D02G352700/TraesCS7D02G355100/TraesCS7D02G355600/TraesCS7D02G355800/TraesCS7D02G358300/TraesCS7D02G360700/TraesCS7D02G368100/TraesCS7D02G369100/TraesCS7D02G384700/TraesCS7D02G3897…
MF	GO:0097159	organic cyclic compound binding	1322	ENSRNA050024236/ENSRNA050024236/novel.1048/novel.10684/novel.10979/novel.11123/novel.1162/novel.1163/novel.11664/novel.11681/novel.11685/novel.11859/novel.12039/novel.12155/novel.12318/novel.12385/novel.12386/novel.12484/novel.12654/novel.12730/novel.12736/novel.12744/novel.12850/novel.12852/novel.12856/novel.12858/novel.1442/novel.1607/novel.1607/novel.1615/novel.1644/novel.1685/novel.203/novel.…
MF	GO:1901363	heterocyclic compound binding	1322	ENSRNA050024236/ENSRNA050024236/novel.1048/novel.10684/novel.10979/novel.11123/novel.1162/novel.1163/novel.11664/novel.11681/novel.11685/novel.11859/novel.12039/novel.12155/novel.12318/novel.12385/novel.12386/novel.12484/novel.12654/novel.12730/novel.12736/novel.12744/novel.12850/novel.12852/novel.12856/novel.12858/novel.1442/novel.1607/novel.1607/novel.1615/novel.1644/novel.1685/novel.203/novel.…
MF	GO:0043167	ion binding	993	novel.1048/novel.1048/novel.10684/novel.11123/novel.1163/novel.11685/novel.11859/novel.12155/novel.12216/novel.12318/novel.12475/novel.12553/novel.12568/novel.12654/novel.12730/novel.12736/novel.12744/novel.12850/novel.12852/novel.12856/novel.12858/novel.1423/novel.1607/novel.1607/novel.1615/novel.1644/novel.1685/novel.1835/novel.2034/novel.203/novel.2508/novel.2795/novel.2983/novel.3036/novel.34…
MF	GO:0016740	transferase activity	849	novel.10008/novel.10008/novel.10686/novel.10875/novel.11284/novel.1169/novel.11965/novel.12385/novel.12386/novel.12654/novel.12736/novel.12744/novel.12791/novel.12858/novel.162/novel.1644/novel.1876/novel.1974/novel.2032/novel.3077/novel.3273/novel.3364/novel.3697/novel.3785/novel.3922/novel.4001/novel.4297/novel.4373/novel.4408/novel.4410/novel.4617/novel.4946/novel.5070/novel.5367/novel.536/nov…
MF	GO:0036094	small molecule binding	730	ENSRNA050024236/ENSRNA050024236/novel.1048/novel.10979/novel.11123/novel.1163/novel.11685/novel.11859/novel.12155/novel.12318/novel.12654/novel.12730/novel.12736/novel.12744/novel.12850/novel.12852/novel.12858/novel.1607/novel.1607/novel.1644/novel.1685/novel.203/novel.2508/novel.2795/novel.2983/novel.3056/novel.3454/novel.3631/novel.3631/novel.4001/novel.4297/novel.4373/novel.4946/novel.5070/nov…
MF	GO:0000166	nucleotide binding	709	ENSRNA050024236/ENSRNA050024236/novel.1048/novel.10979/novel.11123/novel.1163/novel.11685/novel.11859/novel.12155/novel.12318/novel.12654/novel.12730/novel.12736/novel.12744/novel.12850/novel.12852/novel.12858/novel.1607/novel.1607/novel.1644/novel.1685/novel.203/novel.2508/novel.2795/novel.2983/novel.3056/novel.3454/novel.3631/novel.3631/novel.4001/novel.4297/novel.4373/novel.4946/novel.5070/nov…
MF	GO:1901265	nucleoside phosphate binding	709	ENSRNA050024236/ENSRNA050024236/novel.1048/novel.10979/novel.11123/novel.1163/novel.11685/novel.11859/novel.12155/novel.12318/novel.12654/novel.12730/novel.12736/novel.12744/novel.12850/novel.12852/novel.12858/novel.1607/novel.1607/novel.1644/novel.1685/novel.203/novel.2508/novel.2795/novel.2983/novel.3056/novel.3454/novel.3631/novel.3631/novel.4001/novel.4297/novel.4373/novel.4946/novel.5070/nov…
MF	GO:0043168	anion binding	705	novel.1048/novel.1048/novel.11123/novel.1163/novel.11685/novel.11859/novel.12155/novel.12318/novel.12654/novel.12730/novel.12736/novel.12744/novel.12850/novel.12852/novel.12858/novel.1607/novel.1607/novel.1644/novel.1685/novel.203/novel.2508/novel.2795/novel.2983/novel.3036/novel.3454/novel.4001/novel.4297/novel.4373/novel.4946/novel.5070/novel.536/novel.5900/novel.6162/novel.6181/novel.6469/nove…
CC	GO:0016020	membrane	380	novel.10875/novel.10875/novel.1169/novel.1604/novel.1604/novel.1659/novel.1677/novel.3273/novel.3638/novel.4570/novel.4598/novel.4741/novel.4741/novel.6092/novel.6400/novel.7296/novel.7551/novel.7554/novel.7648/novel.7757/novel.7757/novel.9093/novel.9093/novel.9423/novel.9635/novel.9705/novel.9706/novel.9706/novel.9751/novel.9806/novel.9955/TraesCS1A02G036300/TraesCS1A02G039800/TraesCS1A02G071500…
CC	GO:0005623	cell	237	novel.10001/novel.10001/novel.1048/novel.10684/novel.1160/novel.11695/novel.11790/novel.12797/novel.1604/novel.1604/novel.1605/novel.1605/novel.1659/novel.2459/novel.2500/novel.250/novel.2966/novel.3031/novel.3638/novel.453/novel.4598/novel.4913/novel.4938/novel.5352/novel.5366/novel.5588/novel.6631/novel.7181/novel.7554/novel.7852/novel.8040/novel.8602/novel.9057/novel.9060/novel.9093/novel.9093…
CC	GO:0044464	cell part	237	novel.10001/novel.10001/novel.1048/novel.10684/novel.1160/novel.11695/novel.11790/novel.12797/novel.1604/novel.1604/novel.1605/novel.1605/novel.1659/novel.2459/novel.2500/novel.250/novel.2966/novel.3031/novel.3638/novel.453/novel.4598/novel.4913/novel.4938/novel.5352/novel.5366/novel.5588/novel.6631/novel.7181/novel.7554/novel.7852/novel.8040/novel.8602/novel.9057/novel.9060/novel.9093/novel.9093…
CC	GO:0005622	intracellular	230	novel.10001/novel.10001/novel.1048/novel.10684/novel.1160/novel.11695/novel.11790/novel.12797/novel.1604/novel.1604/novel.1605/novel.1605/novel.1659/novel.2459/novel.2500/novel.250/novel.2966/novel.3031/novel.3638/novel.453/novel.4598/novel.4913/novel.4938/novel.5352/novel.5366/novel.5588/novel.6631/novel.7181/novel.7554/novel.7852/novel.8040/novel.8602/novel.9057/novel.9060/novel.9093/novel.9093…
CC	GO:0044424	intracellular part	221	novel.10001/novel.10001/novel.1048/novel.10684/novel.1160/novel.11695/novel.11790/novel.12797/novel.1604/novel.1604/novel.1605/novel.1605/novel.1659/novel.2459/novel.2500/novel.250/novel.2966/novel.3031/novel.3638/novel.453/novel.4598/novel.4913/novel.4938/novel.5352/novel.5366/novel.5588/novel.6631/novel.7181/novel.7554/novel.7852/novel.8040/novel.8602/novel.9057/novel.9060/novel.9093/novel.9093…
CC	GO:0044425	membrane part	190	novel.1604/novel.1604/novel.1604/novel.1659/novel.1677/novel.3638/novel.4570/novel.4598/novel.4741/novel.4741/novel.7551/novel.9093/novel.9093/novel.9423/novel.9705/novel.9706/novel.9706/novel.9806/novel.9955/TraesCS1A02G081300/TraesCS1A02G201600/TraesCS1A02G204300/TraesCS1A02G214300/TraesCS1A02G243000/TraesCS1A02G279300/TraesCS1A02G331700/TraesCS1A02G426300/TraesCS1B02G099000/TraesCS1B02G125400/…
CC	GO:0031224	intrinsic component of membrane	173	novel.1604/novel.1604/novel.1604/novel.1659/novel.1677/novel.3638/novel.4570/novel.4598/novel.4741/novel.4741/novel.7551/novel.9423/novel.9705/novel.9706/novel.9706/novel.9806/TraesCS1A02G081300/TraesCS1A02G201600/TraesCS1A02G204300/TraesCS1A02G214300/TraesCS1A02G243000/TraesCS1A02G279300/TraesCS1A02G331700/TraesCS1A02G426300/TraesCS1B02G099000/TraesCS1B02G125400/TraesCS1B02G137300/TraesCS1B02G18…
CC	GO:0016021	integral component of membrane	169	novel.1604/novel.1604/novel.1604/novel.1659/novel.1677/novel.3638/novel.4570/novel.4598/novel.4741/novel.4741/novel.7551/novel.9423/novel.9705/novel.9706/novel.9706/novel.9806/TraesCS1A02G081300/TraesCS1A02G201600/TraesCS1A02G204300/TraesCS1A02G214300/TraesCS1A02G243000/TraesCS1A02G279300/TraesCS1A02G331700/TraesCS1A02G426300/TraesCS1B02G099000/TraesCS1B02G125400/TraesCS1B02G137300/TraesCS1B02G18…
CC	GO:0043226	organelle	167	novel.10001/novel.10001/novel.1048/novel.10684/novel.1160/novel.11695/novel.11790/novel.12797/novel.1605/novel.1605/novel.1659/novel.2459/novel.2500/novel.250/novel.2966/novel.3031/novel.3638/novel.453/novel.4598/novel.4913/novel.4938/novel.5352/novel.5366/novel.5588/novel.6631/novel.7181/novel.7554/novel.7852/novel.8040/novel.8602/novel.9057/novel.9060/novel.9354/novel.9540/novel.9682/novel.9879…
CC	GO:0043229	intracellular organelle	167	novel.10001/novel.10001/novel.1048/novel.10684/novel.1160/novel.11695/novel.11790/novel.12797/novel.1605/novel.1605/novel.1659/novel.2459/novel.2500/novel.250/novel.2966/novel.3031/novel.3638/novel.453/novel.4598/novel.4913/novel.4938/novel.5352/novel.5366/novel.5588/novel.6631/novel.7181/novel.7554/novel.7852/novel.8040/novel.8602/novel.9057/novel.9060/novel.9354/novel.9540/novel.9682/novel.9879…

## Sheet: TableS2-2
TableS2-2 Gene Ontology (GO) classification of differential expressed genes (DEGs) unique to H83
Category	GO ID	Description	number of DEGs	DEGs
BP	GO:0008152	metabolic process	1309	novel.10136/novel.10136/novel.10188/novel.10500/novel.10505/novel.10510/novel.10535/novel.1055/novel.1056/novel.10580/novel.10589/novel.10781/novel.10816/novel.10866/novel.10870/novel.10875/novel.11233/novel.11291/novel.11461/novel.11550/novel.1155/novel.11727/novel.12066/novel.12213/novel.12378/novel.12392/novel.1239/novel.12437/novel.12721/novel.12721/novel.12725/novel.12726/novel.12727/novel.1…
BP	GO:0071704	organic substance metabolic process	857	novel.10136/novel.10136/novel.10500/novel.10505/novel.10510/novel.10535/novel.10589/novel.10781/novel.10816/novel.10866/novel.10870/novel.10875/novel.11233/novel.11291/novel.11461/novel.11550/novel.1155/novel.11727/novel.12066/novel.12378/novel.12392/novel.12437/novel.12721/novel.12721/novel.12725/novel.12726/novel.12727/novel.12743/novel.12806/novel.12812/novel.12858/novel.12861/novel.12861/nove…
BP	GO:0044238	primary metabolic process	819	novel.10136/novel.10136/novel.10500/novel.10505/novel.10510/novel.10535/novel.10589/novel.10781/novel.10816/novel.10866/novel.10870/novel.10875/novel.11233/novel.11291/novel.11461/novel.11550/novel.1155/novel.11727/novel.12066/novel.12378/novel.12392/novel.12437/novel.12721/novel.12721/novel.12725/novel.12726/novel.12727/novel.12743/novel.12806/novel.12812/novel.12858/novel.12861/novel.12861/nove…
BP	GO:0009987	cellular process	808	novel.10101/novel.10101/novel.10136/novel.10188/novel.10500/novel.10510/novel.10535/novel.10589/novel.10781/novel.10816/novel.10866/novel.10870/novel.10875/novel.11233/novel.11291/novel.11461/novel.11550/novel.1155/novel.11727/novel.12066/novel.12378/novel.12392/novel.12721/novel.12721/novel.12725/novel.12726/novel.12727/novel.12743/novel.12806/novel.12812/novel.12858/novel.12872/novel.12872/nove…
BP	GO:0044237	cellular metabolic process	731	novel.10136/novel.10136/novel.10188/novel.10500/novel.10510/novel.10535/novel.10589/novel.10781/novel.10816/novel.10866/novel.10870/novel.10875/novel.11233/novel.11291/novel.11461/novel.11550/novel.1155/novel.11727/novel.12066/novel.12378/novel.12392/novel.12721/novel.12721/novel.12725/novel.12726/novel.12727/novel.12743/novel.12806/novel.12812/novel.12858/novel.12872/novel.12872/novel.128/novel.…
BP	GO:0043170	macromolecule metabolic process	642	novel.10136/novel.10136/novel.10500/novel.10505/novel.10510/novel.10589/novel.10781/novel.10816/novel.10866/novel.10870/novel.11291/novel.11461/novel.11550/novel.1155/novel.11727/novel.12066/novel.12378/novel.12392/novel.12725/novel.12726/novel.12727/novel.12806/novel.12812/novel.12858/novel.12870/novel.12870/novel.12872/novel.12872/novel.128/novel.1644/novel.1974/novel.1993/novel.2257/novel.260/…
BP	GO:0044699	single-organism process	619	novel.10099/novel.10099/novel.10101/novel.10188/novel.10535/novel.1055/novel.1056/novel.10875/novel.11233/novel.12066/novel.12213/novel.12392/novel.12399/novel.1239/novel.12721/novel.12721/novel.12743/novel.12810/novel.12839/novel.12861/novel.12861/novel.128/novel.1479/novel.1677/novel.1972/novel.2042/novel.2247/novel.2346/novel.3811/novel.4693/novel.5283/novel.5341/novel.5705/novel.5705/novel.58…
BP	GO:0044260	cellular macromolecule metabolic process	595	novel.10136/novel.10136/novel.10500/novel.10510/novel.10589/novel.10781/novel.10816/novel.10866/novel.10870/novel.11291/novel.11461/novel.11550/novel.1155/novel.11727/novel.12066/novel.12378/novel.12392/novel.12725/novel.12726/novel.12727/novel.12806/novel.12812/novel.12858/novel.12872/novel.12872/novel.128/novel.1644/novel.1974/novel.1993/novel.2257/novel.260/novel.2664/novel.2674/novel.2831/nov…
BP	GO:0044710	single-organism metabolic process	469	novel.10188/novel.10188/novel.10535/novel.1055/novel.1056/novel.10875/novel.11233/novel.12213/novel.12392/novel.1239/novel.12721/novel.12721/novel.12743/novel.12810/novel.12839/novel.12861/novel.12861/novel.128/novel.1479/novel.1972/novel.2042/novel.2247/novel.2346/novel.3811/novel.4693/novel.5283/novel.5341/novel.5853/novel.5897/novel.6718/novel.8344/novel.9466/TraesCS1A02G015700/TraesCS1A02G015…
BP	GO:0019538	protein metabolic process	391	novel.10136/novel.10136/novel.10505/novel.10510/novel.10589/novel.10781/novel.10866/novel.10870/novel.11461/novel.11550/novel.12066/novel.12378/novel.12392/novel.12725/novel.12726/novel.12727/novel.12806/novel.12812/novel.12858/novel.12872/novel.12872/novel.128/novel.1644/novel.1974/novel.2664/novel.295/novel.3031/novel.3201/novel.3204/novel.3527/novel.3567/novel.4063/novel.4616/novel.4646/novel.…
MF	GO:0005488	binding	1535	novel.10099/novel.10099/novel.10121/novel.10121/novel.10136/novel.10188/novel.10390/novel.10510/novel.1053/novel.1055/novel.1056/novel.10574/novel.10577/novel.10577/novel.10580/novel.10586/novel.10589/novel.10599/novel.10781/novel.10785/novel.10815/novel.10816/novel.10861/novel.10864/novel.10864/novel.10866/novel.10870/novel.10871/novel.10871/novel.10878/novel.1087/novel.11105/novel.11205/novel.1…
MF	GO:0003824	catalytic activity	1257	novel.10101/novel.10101/novel.10136/novel.10390/novel.10505/novel.10510/novel.10535/novel.1055/novel.10563/novel.1056/novel.10589/novel.10781/novel.10866/novel.10870/novel.10875/novel.11205/novel.11231/novel.11231/novel.11233/novel.1141/novel.11461/novel.12066/novel.12213/novel.12392/novel.1239/novel.12437/novel.12728/novel.12806/novel.12807/novel.12810/novel.12812/novel.12821/novel.1282/novel.12…
MF	GO:0097159	organic cyclic compound binding	949	novel.10099/novel.10099/novel.10136/novel.10188/novel.10390/novel.10510/novel.1055/novel.1056/novel.10577/novel.10577/novel.10580/novel.10589/novel.10781/novel.10815/novel.10816/novel.10861/novel.10866/novel.10870/novel.10871/novel.10871/novel.10878/novel.11205/novel.11416/novel.11461/novel.12066/novel.12213/novel.12392/novel.12397/novel.1239/novel.12806/novel.12810/novel.12811/novel.12821/novel.…
MF	GO:1901363	heterocyclic compound binding	949	novel.10099/novel.10099/novel.10136/novel.10188/novel.10390/novel.10510/novel.1055/novel.1056/novel.10577/novel.10577/novel.10580/novel.10589/novel.10781/novel.10815/novel.10816/novel.10861/novel.10866/novel.10870/novel.10871/novel.10871/novel.10878/novel.11205/novel.11416/novel.11461/novel.12066/novel.12213/novel.12392/novel.12397/novel.1239/novel.12806/novel.12810/novel.12811/novel.12821/novel.…
MF	GO:0043167	ion binding	713	novel.10099/novel.10099/novel.10136/novel.10390/novel.10510/novel.1055/novel.1056/novel.10580/novel.10589/novel.10781/novel.10785/novel.10815/novel.10866/novel.10870/novel.10871/novel.10871/novel.11105/novel.11205/novel.11416/novel.11434/novel.11461/novel.12066/novel.12213/novel.12379/novel.12379/novel.12391/novel.12392/novel.1239/novel.12806/novel.12810/novel.12811/novel.12816/novel.12821/novel.…
MF	GO:0016740	transferase activity	531	novel.10136/novel.10136/novel.10510/novel.10589/novel.10781/novel.10866/novel.10870/novel.10875/novel.11231/novel.11231/novel.11461/novel.12066/novel.12806/novel.12812/novel.1282/novel.12858/novel.12868/novel.12868/novel.12872/novel.12872/novel.1289/novel.1644/novel.1974/novel.204/novel.2674/novel.2694/novel.3097/novel.3567/novel.4617/novel.4694/novel.5114/novel.5223/novel.522/novel.5283/novel.53…
MF	GO:0036094	small molecule binding	488	novel.10099/novel.10099/novel.10136/novel.10390/novel.10510/novel.1055/novel.1056/novel.10580/novel.10589/novel.10781/novel.10866/novel.10870/novel.10871/novel.10871/novel.11205/novel.11461/novel.12066/novel.12213/novel.12392/novel.12806/novel.12811/novel.12821/novel.12850/novel.12852/novel.12858/novel.12861/novel.12861/novel.12872/novel.12872/novel.128/novel.1644/novel.1972/novel.204/novel.2607/…
MF	GO:0043168	anion binding	476	novel.10099/novel.10099/novel.10136/novel.10390/novel.10510/novel.1055/novel.1056/novel.10580/novel.10589/novel.10781/novel.10866/novel.10870/novel.10871/novel.10871/novel.11205/novel.11461/novel.12066/novel.12213/novel.12392/novel.12806/novel.12811/novel.12821/novel.12850/novel.12852/novel.12858/novel.12872/novel.12872/novel.128/novel.1644/novel.204/novel.2607/novel.2762/novel.3567/novel.4621/no…
MF	GO:0000166	nucleotide binding	465	novel.10099/novel.10099/novel.10136/novel.10510/novel.1055/novel.1056/novel.10589/novel.10781/novel.10866/novel.10870/novel.10871/novel.10871/novel.11205/novel.11461/novel.12066/novel.12213/novel.12392/novel.12806/novel.12811/novel.12821/novel.12850/novel.12852/novel.12858/novel.12861/novel.12861/novel.12872/novel.12872/novel.128/novel.1644/novel.1972/novel.2607/novel.2762/novel.3567/novel.4667/n…
MF	GO:1901265	nucleoside phosphate binding	465	novel.10099/novel.10099/novel.10136/novel.10510/novel.1055/novel.1056/novel.10589/novel.10781/novel.10866/novel.10870/novel.10871/novel.10871/novel.11205/novel.11461/novel.12066/novel.12213/novel.12392/novel.12806/novel.12811/novel.12821/novel.12850/novel.12852/novel.12858/novel.12861/novel.12861/novel.12872/novel.12872/novel.128/novel.1644/novel.1972/novel.2607/novel.2762/novel.3567/novel.4667/n…
CC	GO:0016020	membrane	342	novel.10099/novel.10099/novel.10188/novel.10875/novel.12399/novel.12728/novel.1479/novel.1659/novel.1677/novel.5705/novel.5705/novel.5797/novel.7712/novel.816/TraesCS1A02G019000/TraesCS1A02G021200/TraesCS1A02G059200/TraesCS1A02G064000/TraesCS1A02G165400/TraesCS1A02G170200/TraesCS1A02G197200/TraesCS1A02G211000/TraesCS1A02G239300/TraesCS1A02G248200/TraesCS1A02G267900/TraesCS1A02G277100/TraesCS1A02G…
CC	GO:0044425	membrane part	168	novel.10188/novel.10188/novel.1479/novel.1659/novel.1677/novel.5705/novel.5705/TraesCS1A02G019000/TraesCS1A02G170200/TraesCS1A02G197200/TraesCS1A02G239300/TraesCS1A02G248200/TraesCS1A02G277100/TraesCS1A02G326100/TraesCS1A02G415100/TraesCS1B02G066900/TraesCS1B02G211800/TraesCS1B02G448300/TraesCS1D02G141400/TraesCS1D02G200700/TraesCS1D02G207600/TraesCS1D02G334200/TraesCS1D02G365500/TraesCS1D02G3824…
CC	GO:0005623	cell	165	novel.10188/novel.10188/novel.11550/novel.12378/novel.12725/novel.12726/novel.12727/novel.1288/novel.128/novel.1479/novel.1659/novel.2664/novel.3031/novel.3201/novel.3204/novel.4646/novel.4913/novel.5599/novel.575/novel.585/novel.5897/novel.7020/novel.7852/novel.8348/novel.8602/TraesCS1A02G095800/TraesCS1A02G156600/TraesCS1A02G326100/TraesCS1A02G330900/TraesCS1A02G397500/TraesCS1A02G415100/TraesC…
CC	GO:0044464	cell part	165	novel.10188/novel.10188/novel.11550/novel.12378/novel.12725/novel.12726/novel.12727/novel.1288/novel.128/novel.1479/novel.1659/novel.2664/novel.3031/novel.3201/novel.3204/novel.4646/novel.4913/novel.5599/novel.575/novel.585/novel.5897/novel.7020/novel.7852/novel.8348/novel.8602/TraesCS1A02G095800/TraesCS1A02G156600/TraesCS1A02G326100/TraesCS1A02G330900/TraesCS1A02G397500/TraesCS1A02G415100/TraesC…
CC	GO:0005622	intracellular	159	novel.10188/novel.10188/novel.11550/novel.12378/novel.12725/novel.12726/novel.12727/novel.1288/novel.128/novel.1479/novel.1659/novel.2664/novel.3031/novel.3201/novel.3204/novel.4646/novel.4913/novel.5599/novel.575/novel.585/novel.5897/novel.7020/novel.7852/novel.8348/novel.8602/TraesCS1A02G095800/TraesCS1A02G156600/TraesCS1A02G326100/TraesCS1A02G330900/TraesCS1A02G397500/TraesCS1A02G415100/TraesC…
CC	GO:0031224	intrinsic component of membrane	140	novel.1659/novel.1659/novel.1677/TraesCS1A02G170200/TraesCS1A02G197200/TraesCS1A02G239300/TraesCS1A02G248200/TraesCS1A02G277100/TraesCS1A02G415100/TraesCS1B02G066900/TraesCS1B02G211800/TraesCS1B02G448300/TraesCS1D02G141400/TraesCS1D02G200700/TraesCS1D02G207600/TraesCS1D02G334200/TraesCS1D02G365500/TraesCS1D02G382400/TraesCS2A02G057100/TraesCS2A02G163200/TraesCS2A02G169700/TraesCS2A02G175000/Traes…
CC	GO:0044424	intracellular part	139	novel.10188/novel.10188/novel.11550/novel.12378/novel.12725/novel.12726/novel.12727/novel.128/novel.1479/novel.1659/novel.2664/novel.3031/novel.3201/novel.3204/novel.4646/novel.4913/novel.5599/novel.575/novel.5897/novel.7020/novel.7852/novel.8602/TraesCS1A02G156600/TraesCS1A02G326100/TraesCS1A02G397500/TraesCS1A02G415100/TraesCS1B02G204700/TraesCS1D02G102900/TraesCS1D02G163400/TraesCS1D02G264500/…
CC	GO:0016021	integral component of membrane	138	novel.1659/novel.1659/novel.1677/TraesCS1A02G170200/TraesCS1A02G197200/TraesCS1A02G239300/TraesCS1A02G248200/TraesCS1A02G277100/TraesCS1A02G415100/TraesCS1B02G066900/TraesCS1B02G211800/TraesCS1B02G448300/TraesCS1D02G141400/TraesCS1D02G200700/TraesCS1D02G207600/TraesCS1D02G334200/TraesCS1D02G365500/TraesCS1D02G382400/TraesCS2A02G057100/TraesCS2A02G163200/TraesCS2A02G169700/TraesCS2A02G207500/Traes…
CC	GO:0043226	organelle	83	novel.11550/novel.11550/novel.12378/novel.12725/novel.12726/novel.12727/novel.1659/novel.2664/novel.3031/novel.3201/novel.3204/novel.4646/novel.4913/novel.5599/novel.575/novel.7020/novel.7852/novel.8602/TraesCS1A02G156600/TraesCS1A02G326100/TraesCS1A02G397500/TraesCS1A02G415100/TraesCS1D02G102900/TraesCS1D02G264500/TraesCS1D02G404400/TraesCS2A02G099900/TraesCS2A02G163200/TraesCS2A02G216100/TraesC…
CC	GO:0043229	intracellular organelle	83	novel.11550/novel.11550/novel.12378/novel.12725/novel.12726/novel.12727/novel.1659/novel.2664/novel.3031/novel.3201/novel.3204/novel.4646/novel.4913/novel.5599/novel.575/novel.7020/novel.7852/novel.8602/TraesCS1A02G156600/TraesCS1A02G326100/TraesCS1A02G397500/TraesCS1A02G415100/TraesCS1D02G102900/TraesCS1D02G264500/TraesCS1D02G404400/TraesCS2A02G099900/TraesCS2A02G163200/TraesCS2A02G216100/TraesC…

## Sheet: TableS2-3
TableS2-3 Gene Ontology (GO) classification of common differential expressed genes (DEGs) in both materials
GO ID	Category	Description	number of DEGs	DEGs
				novel.10146/novel.10146/novel.10148/novel.10229/novel.10292/novel.10347/novel.10424/novel.10474/novel.10620/novel.10653/novel.10763/novel.10769/novel.10847/novel.11315/novel.11477/novel.11506/novel.11550/novel.11919/novel.12095/novel.1218/novel.12385/novel.12386/novel.12453/novel.12551/novel.12624/novel.12770/novel.12839/novel.1294/novel.1458/novel.1530/novel.1738/novel.1830/novel.1972/novel.1990…
BP	GO:0008152	metabolic process	2094	aesCS6D02G090500/TraesCS6D02G094700/TraesCS6D02G103300/TraesCS6D02G108400/TraesCS6D02G115400/TraesCS6D02G115900/TraesCS6D02G122800/TraesCS6D02G124000/TraesCS6D02G129900/TraesCS6D02G133500/TraesCS6D02G135600/TraesCS6D02G137700/TraesCS6D02G141000/TraesCS6D02G141300/TraesCS6D02G142900/TraesCS6D02G145400/TraesCS6D02G146300/TraesCS6D02G148700/TraesCS6D02G154600/TraesCS6D02G156200/TraesCS6D02G157900/Tr…
BP	GO:0071704	organic substance metabolic process	1431	novel.10148/novel.10148/novel.10229/novel.10292/novel.10424/novel.10620/novel.10653/novel.10847/novel.11315/novel.11477/novel.11506/novel.11550/novel.11919/novel.1218/novel.12385/novel.12386/novel.12551/novel.12624/novel.12770/novel.1294/novel.1458/novel.1530/novel.1830/novel.1990/novel.2154/novel.2182/novel.232/novel.2395/novel.2447/novel.2517/novel.260/novel.2858/novel.2/novel.3080/novel.343/no…
BP	GO:0044238	primary metabolic process	1383	novel.10148/novel.10148/novel.10229/novel.10292/novel.10424/novel.10620/novel.10653/novel.10847/novel.11315/novel.11477/novel.11506/novel.11550/novel.11919/novel.1218/novel.12385/novel.12386/novel.12551/novel.12624/novel.12770/novel.1294/novel.1458/novel.1530/novel.1830/novel.1990/novel.2154/novel.2182/novel.232/novel.2395/novel.2447/novel.2517/novel.260/novel.2858/novel.2/novel.3080/novel.343/no…
BP	GO:0009987	cellular process	1336	novel.10292/novel.10292/novel.10424/novel.10474/novel.10620/novel.10653/novel.10847/novel.11477/novel.11506/novel.11550/novel.11919/novel.1218/novel.12385/novel.12386/novel.12551/novel.12624/novel.12770/novel.1294/novel.1458/novel.1530/novel.1677/novel.1830/novel.1990/novel.2154/novel.2182/novel.2395/novel.2447/novel.2517/novel.260/novel.2858/novel.2/novel.3080/novel.343/novel.3560/novel.3757/nov…
BP	GO:0044237	cellular metabolic process	1220	novel.10292/novel.10292/novel.10424/novel.10474/novel.10620/novel.10653/novel.10847/novel.11477/novel.11506/novel.11550/novel.11919/novel.1218/novel.12385/novel.12386/novel.12551/novel.12624/novel.12770/novel.1294/novel.1458/novel.1530/novel.1830/novel.1990/novel.2154/novel.2182/novel.2395/novel.2447/novel.2517/novel.260/novel.2858/novel.2/novel.3080/novel.343/novel.3560/novel.3757/novel.3785/nov…
BP	GO:0043170	macromolecule metabolic process	1096	novel.10148/novel.10148/novel.10229/novel.10292/novel.10424/novel.10620/novel.10653/novel.10847/novel.11315/novel.11477/novel.11506/novel.11550/novel.1218/novel.12385/novel.12386/novel.12551/novel.12624/novel.12770/novel.1294/novel.1458/novel.1530/novel.1830/novel.1990/novel.2154/novel.2182/novel.2395/novel.2447/novel.2517/novel.260/novel.2858/novel.2/novel.3080/novel.343/novel.3560/novel.3757/no…
BP	GO:0044260	cellular macromolecule metabolic process	992	novel.10292/novel.10292/novel.10424/novel.10620/novel.10653/novel.10847/novel.11477/novel.11506/novel.11550/novel.1218/novel.12385/novel.12386/novel.12551/novel.12624/novel.12770/novel.1294/novel.1458/novel.1530/novel.1830/novel.1990/novel.2154/novel.2182/novel.2395/novel.2447/novel.2517/novel.260/novel.2858/novel.2/novel.3080/novel.343/novel.3560/novel.3757/novel.3785/novel.3959/novel.412/novel.…
BP	GO:0044699	single-organism process	912	novel.10146/novel.10146/novel.10424/novel.10474/novel.10653/novel.10763/novel.10769/novel.11919/novel.12095/novel.12839/novel.1677/novel.1738/novel.1972/novel.2042/novel.3645/novel.4693/novel.5853/novel.7377/novel.7812/novel.7817/novel.7828/novel.7949/novel.8411/novel.8714/novel.8854/novel.9466/novel.9703/novel.9804/TraesCS1A02G002400/TraesCS1A02G066400/TraesCS1A02G069300/TraesCS1A02G070200/Traes…
BP	GO:0019538	protein metabolic process	725	novel.10148/novel.10148/novel.10229/novel.10424/novel.10847/novel.11315/novel.11477/novel.11506/novel.11550/novel.1218/novel.12551/novel.12770/novel.1294/novel.1530/novel.2447/novel.2517/novel.2/novel.3080/novel.3757/novel.3785/novel.3959/novel.4272/novel.5073/novel.527/novel.5816/novel.5869/novel.7049/novel.7655/novel.7817/novel.8358/novel.882/novel.885/novel.9380/novel.9654/novel.9696/novel.979…
BP	GO:0044710	single-organism metabolic process	669	novel.10146/novel.10146/novel.10424/novel.10474/novel.10653/novel.10763/novel.10769/novel.11919/novel.12095/novel.12839/novel.1738/novel.1972/novel.2042/novel.3645/novel.4693/novel.5853/novel.7377/novel.7812/novel.7817/novel.7828/novel.8411/novel.8714/novel.8854/novel.9466/novel.9703/novel.9804/TraesCS1A02G002400/TraesCS1A02G066400/TraesCS1A02G069300/TraesCS1A02G070200/TraesCS1A02G087500/TraesCS1…
				novel.10113/novel.10113/novel.10146/novel.10160/novel.10371/novel.10424/novel.10438/novel.10474/novel.10620/novel.10680/novel.10769/novel.10847/novel.11133/novel.1125/novel.11315/novel.11397/novel.11477/novel.11506/novel.11517/novel.11574/novel.11719/novel.12063/novel.12095/novel.12123/novel.12199/novel.12385/novel.12386/novel.12532/novel.12551/novel.12612/novel.12624/novel.12699/novel.12713/nove…
MF	GO:0005488	binding	2463	A02G047600/TraesCS6A02G047800/TraesCS6A02G051900/TraesCS6A02G052200/TraesCS6A02G052500/TraesCS6A02G054500/TraesCS6A02G057400/TraesCS6A02G058400/TraesCS6A02G058500/TraesCS6A02G069300/TraesCS6A02G069500/TraesCS6A02G069800/TraesCS6A02G070700/TraesCS6A02G071400/TraesCS6A02G076700/TraesCS6A02G080100/TraesCS6A02G086800/TraesCS6A02G089400/TraesCS6A02G100400/TraesCS6A02G100500/TraesCS6A02G112400/TraesCS6…
				novel.10146/novel.10146/novel.10148/novel.10229/novel.10347/novel.10371/novel.10373/novel.10409/novel.10424/novel.10653/novel.10763/novel.10769/novel.10847/novel.11315/novel.11477/novel.11919/novel.12095/novel.12385/novel.12386/novel.12453/novel.12551/novel.12686/novel.12713/novel.12770/novel.12807/novel.12839/novel.1294/novel.1530/novel.1738/novel.1972/novel.2022/novel.2042/novel.2281/novel.232/…
MF	GO:0003824	catalytic activity	2114	esCS6B02G471400/TraesCS6B02G473000/TraesCS6D02G002300/TraesCS6D02G002500/TraesCS6D02G003900/TraesCS6D02G013400/TraesCS6D02G016900/TraesCS6D02G018400/TraesCS6D02G020700/TraesCS6D02G024400/TraesCS6D02G025800/TraesCS6D02G026300/TraesCS6D02G026400/TraesCS6D02G026500/TraesCS6D02G026600/TraesCS6D02G032300/TraesCS6D02G043000/TraesCS6D02G065100/TraesCS6D02G067200/TraesCS6D02G082900/TraesCS6D02G094700/Tra…
MF	GO:0097159	organic cyclic compound binding	1557	novel.10113/novel.10113/novel.10146/novel.10371/novel.10424/novel.10438/novel.10474/novel.10620/novel.10769/novel.10847/novel.11133/novel.1125/novel.11315/novel.11477/novel.11506/novel.11574/novel.11719/novel.12095/novel.12123/novel.12385/novel.12386/novel.12532/novel.12551/novel.12624/novel.12699/novel.12713/novel.12730/novel.12770/novel.12782/novel.12839/novel.1458/novel.1530/novel.1738/novel.1…
MF	GO:1901363	heterocyclic compound binding	1557	novel.10113/novel.10113/novel.10146/novel.10371/novel.10424/novel.10438/novel.10474/novel.10620/novel.10769/novel.10847/novel.11133/novel.1125/novel.11315/novel.11477/novel.11506/novel.11574/novel.11719/novel.12095/novel.12123/novel.12385/novel.12386/novel.12532/novel.12551/novel.12624/novel.12699/novel.12713/novel.12730/novel.12770/novel.12782/novel.12839/novel.1458/novel.1530/novel.1738/novel.1…
MF	GO:0043167	ion binding	1266	novel.10371/novel.10371/novel.10424/novel.10847/novel.11133/novel.1125/novel.11397/novel.11477/novel.12063/novel.12095/novel.12532/novel.12551/novel.12624/novel.12699/novel.12713/novel.12730/novel.12770/novel.12782/novel.12839/novel.1530/novel.2042/novel.2097/novel.2334/novel.2447/novel.2906/novel.2/novel.3080/novel.3645/novel.3690/novel.438/novel.4487/novel.527/novel.5885/novel.5886/novel.5902/n…
MF	GO:0016740	transferase activity	983	novel.10347/novel.10347/novel.10373/novel.10409/novel.10653/novel.10847/novel.11477/novel.12385/novel.12386/novel.12551/novel.12770/novel.1294/novel.1530/novel.2022/novel.2447/novel.2871/novel.2/novel.3080/novel.3785/novel.3959/novel.438/novel.527/novel.6570/novel.6727/novel.7049/novel.7739/novel.8358/novel.861/novel.9380/novel.9696/novel.9703/novel.9795/TraesCS1A02G002900/TraesCS1A02G005000/Trae…
MF	GO:0036094	small molecule binding	897	novel.10146/novel.10146/novel.10371/novel.10424/novel.10847/novel.11133/novel.1125/novel.11477/novel.12532/novel.12551/novel.12713/novel.12730/novel.12770/novel.12782/novel.1530/novel.1972/novel.2097/novel.2334/novel.2447/novel.2/novel.3080/novel.3690/novel.438/novel.4487/novel.4693/novel.527/novel.5885/novel.5886/novel.6156/novel.684/novel.7049/novel.7817/novel.8408/novel.8885/novel.9380/novel.9…
MF	GO:0043168	anion binding	874	novel.10371/novel.10371/novel.10424/novel.10847/novel.11133/novel.1125/novel.11477/novel.12532/novel.12551/novel.12713/novel.12730/novel.12770/novel.12782/novel.1530/novel.2097/novel.2334/novel.2447/novel.2906/novel.2/novel.3080/novel.3690/novel.438/novel.4487/novel.527/novel.5885/novel.5886/novel.6156/novel.684/novel.7049/novel.7817/novel.8408/novel.8885/novel.9380/novel.9696/novel.9788/novel.97…
MF	GO:0000166	nucleotide binding	853	novel.10146/novel.10146/novel.10371/novel.10424/novel.10847/novel.11133/novel.1125/novel.11477/novel.12532/novel.12551/novel.12713/novel.12730/novel.12770/novel.12782/novel.1530/novel.1972/novel.2097/novel.2334/novel.2447/novel.2/novel.3080/novel.3690/novel.4487/novel.4693/novel.527/novel.5885/novel.5886/novel.6156/novel.684/novel.7049/novel.7817/novel.8408/novel.8885/novel.9380/novel.9696/novel.…
MF	GO:1901265	nucleoside phosphate binding	853	novel.10146/novel.10146/novel.10371/novel.10424/novel.10847/novel.11133/novel.1125/novel.11477/novel.12532/novel.12551/novel.12713/novel.12730/novel.12770/novel.12782/novel.1530/novel.1972/novel.2097/novel.2334/novel.2447/novel.2/novel.3080/novel.3690/novel.4487/novel.4693/novel.527/novel.5885/novel.5886/novel.6156/novel.684/novel.7049/novel.7817/novel.8408/novel.8885/novel.9380/novel.9696/novel.…
CC	GO:0016020	membrane	541	novel.10409/novel.10409/novel.10474/novel.10653/novel.11098/novel.12713/novel.1677/novel.2022/novel.4060/novel.4487/novel.4750/novel.6727/novel.7712/novel.774/novel.8315/novel.9705/TraesCS1A02G029300/TraesCS1A02G031300/TraesCS1A02G049600/TraesCS1A02G093000/TraesCS1A02G099000/TraesCS1A02G129600/TraesCS1A02G142400/TraesCS1A02G265200/TraesCS1A02G268500/TraesCS1A02G272600/TraesCS1A02G295300/TraesCS1A…
CC	GO:0044425	membrane part	267	novel.10474/novel.10474/novel.10653/novel.11098/novel.12713/novel.1677/novel.4060/novel.4487/novel.8315/novel.9705/TraesCS1A02G093000/TraesCS1A02G099000/TraesCS1A02G129600/TraesCS1A02G142400/TraesCS1A02G265200/TraesCS1A02G268500/TraesCS1A02G361100/TraesCS1A02G405800/TraesCS1B02G159400/TraesCS1B02G196600/TraesCS1B02G228100/TraesCS1B02G254500/TraesCS1B02G272200/TraesCS1B02G275400/TraesCS1B02G286100…
CC	GO:0031224	intrinsic component of membrane	237	novel.11098/novel.11098/novel.12713/novel.1677/novel.4060/novel.4487/novel.8315/novel.9705/TraesCS1A02G093000/TraesCS1A02G099000/TraesCS1A02G129600/TraesCS1A02G142400/TraesCS1A02G265200/TraesCS1A02G268500/TraesCS1A02G361100/TraesCS1A02G405800/TraesCS1B02G159400/TraesCS1B02G196600/TraesCS1B02G228100/TraesCS1B02G254500/TraesCS1B02G272200/TraesCS1B02G275400/TraesCS1B02G286100/TraesCS1B02G314100/Trae…
CC	GO:0016021	integral component of membrane	234	novel.11098/novel.11098/novel.12713/novel.1677/novel.4060/novel.4487/novel.8315/novel.9705/TraesCS1A02G093000/TraesCS1A02G099000/TraesCS1A02G129600/TraesCS1A02G142400/TraesCS1A02G265200/TraesCS1A02G268500/TraesCS1A02G361100/TraesCS1A02G405800/TraesCS1B02G159400/TraesCS1B02G196600/TraesCS1B02G228100/TraesCS1B02G254500/TraesCS1B02G272200/TraesCS1B02G275400/TraesCS1B02G286100/TraesCS1B02G314100/Trae…
CC	GO:0005623	cell	230	novel.10474/novel.10474/novel.10653/novel.106/novel.11550/novel.1218/novel.1458/novel.1830/novel.2097/novel.343/novel.3757/novel.5073/novel.5869/novel.6813/novel.7655/novel.856/novel.8759/novel.885/novel.9756/TraesCS1A02G005600/TraesCS1A02G011100/TraesCS1A02G024500/TraesCS1A02G162800/TraesCS1A02G215700/TraesCS1A02G247200/TraesCS1A02G341800/TraesCS1A02G396400/TraesCS1B02G168900/TraesCS1B02G179500/…
CC	GO:0044464	cell part	230	novel.10474/novel.10474/novel.10653/novel.106/novel.11550/novel.1218/novel.1458/novel.1830/novel.2097/novel.343/novel.3757/novel.5073/novel.5869/novel.6813/novel.7655/novel.856/novel.8759/novel.885/novel.9756/TraesCS1A02G005600/TraesCS1A02G011100/TraesCS1A02G024500/TraesCS1A02G162800/TraesCS1A02G215700/TraesCS1A02G247200/TraesCS1A02G341800/TraesCS1A02G396400/TraesCS1B02G168900/TraesCS1B02G179500/…
CC	GO:0005622	intracellular	215	novel.10474/novel.10474/novel.106/novel.11550/novel.1218/novel.1458/novel.1830/novel.2097/novel.343/novel.3757/novel.5073/novel.5869/novel.6813/novel.7655/novel.856/novel.8759/novel.885/novel.9756/TraesCS1A02G005600/TraesCS1A02G011100/TraesCS1A02G024500/TraesCS1A02G162800/TraesCS1A02G215700/TraesCS1A02G247200/TraesCS1A02G396400/TraesCS1B02G168900/TraesCS1B02G179500/TraesCS1B02G229200/TraesCS1B02G…
CC	GO:0044424	intracellular part	185	novel.10474/novel.10474/novel.106/novel.11550/novel.1218/novel.1458/novel.1830/novel.2097/novel.343/novel.3757/novel.5073/novel.5869/novel.6813/novel.7655/novel.856/novel.8759/novel.885/novel.9756/TraesCS1A02G005600/TraesCS1A02G011100/TraesCS1A02G024500/TraesCS1A02G162800/TraesCS1A02G215700/TraesCS1A02G247200/TraesCS1A02G396400/TraesCS1B02G168900/TraesCS1B02G179500/TraesCS1B02G229200/TraesCS1B02G…
CC	GO:0043226	organelle	127	novel.106/novel.106/novel.11550/novel.1218/novel.1458/novel.1830/novel.343/novel.3757/novel.5073/novel.5869/novel.7655/novel.856/novel.8759/novel.885/TraesCS1A02G005600/TraesCS1A02G011100/TraesCS1A02G024500/TraesCS1A02G162800/TraesCS1A02G247200/TraesCS1A02G396400/TraesCS1B02G168900/TraesCS1B02G179500/TraesCS1B02G425700/TraesCS1D02G148400/TraesCS1D02G159600/TraesCS2A02G108900/TraesCS2A02G113000/Tr…
CC	GO:0043229	intracellular organelle	127	novel.106/novel.106/novel.11550/novel.1218/novel.1458/novel.1830/novel.343/novel.3757/novel.5073/novel.5869/novel.7655/novel.856/novel.8759/novel.885/TraesCS1A02G005600/TraesCS1A02G011100/TraesCS1A02G024500/TraesCS1A02G162800/TraesCS1A02G247200/TraesCS1A02G396400/TraesCS1B02G168900/TraesCS1B02G179500/TraesCS1B02G425700/TraesCS1D02G148400/TraesCS1D02G159600/TraesCS2A02G108900/TraesCS2A02G113000/Tr…
