# Supplementary material for: Comparative transcriptome analysis of resistant and susceptible wheat in response to Rhizoctonia cerealis
Source: BMC Plant Biol. 2022 May 10;22:235. doi: 10.1186/s12870-022-03584-y (PMC9087934; doi:10.1186/s12870-022-03584-y)
Supplement: Supplementary file 3 — Additional file 3: Table S3. [file 12870_2022_3584_MOESM3_ESM.xlsx]

## Sheet: TableS3-1
TableS3-1 The mainly enriched KEGG pathways cluster of DEGs unique to 7182
KEGGID	Description	number of DEGs	DEGs
osa01110	Biosynthesis of secondary metabolites	81	novel.10875/novel.10875/novel.12553/novel.12568/novel.12745/novel.3099/novel.6400/novel.832/novel.8640/novel.9986/TraesCS1A02G040600/TraesCS1A02G115300/TraesCS1A02G285400/TraesCS1A02G321900/TraesCS1B02G124900/TraesCS1B02G443200/TraesCS1B02G476400/TraesCS1D02G067500/TraesCS1D02G079800/TraesCS1D02G203700/TraesCS1D02G280700/TraesCS1D02G313800/TraesCS1D02G318800/TraesCS2A02G250600/TraesCS2B02G079200/…
osa01200	Carbon metabolism	34	novel.10979/novel.10979/novel.11383/novel.3648/TraesCS1A02G040600/TraesCS1A02G253400/TraesCS1B02G124900/TraesCS1B02G443200/TraesCS1D02G067500/TraesCS1D02G313800/TraesCS2A02G190700/TraesCS2A02G344600/TraesCS2A02G508900/TraesCS2B02G079200/TraesCS2B02G280600/TraesCS2B02G366900/TraesCS2B02G501200/TraesCS3A02G107600/TraesCS3A02G146800/TraesCS3A02G276100/TraesCS3A02G367000/TraesCS3A02G480900/TraesCS3D0…
osa01230	Biosynthesis of amino acids	26	novel.10460/novel.10460/novel.11690/novel.12118/novel.3056/novel.3631/novel.3991/novel.8924/TraesCS1D02G280700/TraesCS1D02G313800/TraesCS2A02G508900/TraesCS2B02G280600/TraesCS3A02G107600/TraesCS3A02G146800/TraesCS3D02G384000/TraesCS4B02G107200/TraesCS4B02G263300/TraesCS4D02G068100/TraesCS4D02G236800/TraesCS5A02G531200/TraesCS5B02G502700/TraesCS6D02G255300/TraesCS7A02G353500/TraesCS7B02G040800/Tra…
osa04075	Plant hormone signal transduction	22	novel.3205/novel.3205/novel.6704/novel.674/novel.8249/TraesCS1A02G276600/TraesCS1B02G206600/TraesCS1B02G424700/TraesCS2A02G566700/TraesCS2B02G105300/TraesCS2D02G507200/TraesCS2D02G552200/TraesCS3A02G372400/TraesCS3B02G394600/TraesCS3B02G399200/TraesCS3D02G327600/TraesCS3D02G484100/TraesCS4D02G040400/TraesCS5A02G174200/TraesCS5D02G188600/TraesCS7A02G064700/TraesCS7D02G204300/TraesCS7D02G456500
osa00010	Glycolysis / Gluconeogenesis	17	TraesCS1A02G040600/TraesCS1A02G040600/TraesCS1B02G124900/TraesCS1D02G067500/TraesCS1D02G313800/TraesCS2A02G190700/TraesCS3A02G107600/TraesCS3A02G276100/TraesCS3A02G480900/TraesCS3D02G384000/TraesCS4A02G267000/TraesCS4B02G107200/TraesCS4B02G305600/TraesCS4D02G094500/TraesCS4D02G186700/TraesCS5B02G120100/TraesCS5B02G376400/TraesCS6B02G321400
osa03008	Ribosome biogenesis in eukaryotes	17	novel.3454/novel.3454/novel.7033/novel.7433/TraesCS1B02G352300/TraesCS1D02G142200/TraesCS2A02G119400/TraesCS2B02G148000/TraesCS2B02G435400/TraesCS4B02G228400/TraesCS4B02G317800/TraesCS4D02G152400/TraesCS5B02G122300/TraesCS6B02G254000/TraesCS6B02G319800/TraesCS6D02G269300/TraesCS7B02G382200/TraesCS7D02G507400
osa04626	Plant-pathogen interaction	15	novel.10485/novel.10485/novel.5221/novel.7873/TraesCS1A02G308700/TraesCS2A02G515700/TraesCS2D02G229100/TraesCS3B02G553900/TraesCS4D02G107200/TraesCS5A02G057100/TraesCS5A02G211800/TraesCS5B02G109300/TraesCS5B02G474500/TraesCS6A02G222600/TraesCS6B02G288600/TraesCS7D02G133400
osa04016	MAPK signaling pathway - plant	14	novel.769/novel.769/novel.770/TraesCS1A02G308700/TraesCS1B02G206600/TraesCS2A02G407600/TraesCS2A02G566700/TraesCS2B02G105300/TraesCS2B02G622400/TraesCS2D02G033100/TraesCS3B02G394600/TraesCS4D02G110900/TraesCS5A02G211800/TraesCS5D02G188600/TraesCS6D02G316000
osa00564	Glycerophospholipid metabolism	12	TraesCS1A02G115300/TraesCS1A02G115300/TraesCS1A02G321900/TraesCS3A02G115900/TraesCS3B02G485800/TraesCS3D02G258900/TraesCS4A02G369500/TraesCS4B02G377600/TraesCS4D02G364000/TraesCS5D02G120500/TraesCS6A02G037400/TraesCS7A02G165300/TraesCS7D02G339000
osa00270	Cysteine and methionine metabolism	11	TraesCS1B02G443200/TraesCS1B02G443200/TraesCS2A02G508900/TraesCS3A02G146800/TraesCS4B02G263300/TraesCS4D02G236800/TraesCS5A02G531200/TraesCS5D02G228900/TraesCS7A02G353500/TraesCS7B02G040800/TraesCS7D02G328500/TraesCS7D02G483800
osa00260	Glycine, serine and threonine metabolism	11	TraesCS1B02G124900/TraesCS1B02G124900/TraesCS1D02G067500/TraesCS2A02G508900/TraesCS2B02G280600/TraesCS2B02G429300/TraesCS3A02G146800/TraesCS4D02G068100/TraesCS6A02G000400/TraesCS6A02G371100/TraesCS6B02G342400/TraesCS7D02G483800
osa00710	Carbon fixation in photosynthetic organisms	11	TraesCS1A02G253400/TraesCS1A02G253400/TraesCS1B02G443200/TraesCS1D02G313800/TraesCS2A02G344600/TraesCS2B02G079200/TraesCS2B02G280600/TraesCS3A02G367000/TraesCS3D02G384000/TraesCS5A02G495100/TraesCS6D02G247400/TraesCS7A02G353500
osa00520	Amino sugar and nucleotide sugar metabolism	11	TraesCS1A02G040600/TraesCS1A02G040600/TraesCS1D02G231600/TraesCS2B02G120200/TraesCS2B02G200900/TraesCS2B02G622400/TraesCS2D02G033100/TraesCS3A02G276100/TraesCS3A02G480900/TraesCS4A02G267000/TraesCS4B02G243000/TraesCS5B02G315700
osa00940	Phenylpropanoid biosynthesis	10	TraesCS1D02G079800/TraesCS1D02G079800/TraesCS1D02G203700/TraesCS1D02G310100/TraesCS1D02G318800/TraesCS3A02G129900/TraesCS3A02G136100/TraesCS3A02G398000/TraesCS6B02G258600/TraesCS7B02G052600/TraesCS7D02G150500
osa00630	Glyoxylate and dicarboxylate metabolism	10	TraesCS1B02G124900/TraesCS1B02G124900/TraesCS1B02G443200/TraesCS1D02G067500/TraesCS2B02G079200/TraesCS2B02G280600/TraesCS2B02G366900/TraesCS4D02G068100/TraesCS4D02G186700/TraesCS6A02G000400/TraesCS6B02G342400
osa00620	Pyruvate metabolism	10	TraesCS1A02G253400/TraesCS1A02G253400/TraesCS1B02G124900/TraesCS1B02G443200/TraesCS1D02G067500/TraesCS4B02G107200/TraesCS4D02G094500/TraesCS4D02G186700/TraesCS5B02G120100/TraesCS5B02G376400/TraesCS6B02G321400
osa03040	Spliceosome	9	TraesCS1B02G244200/TraesCS1B02G244200/TraesCS1B02G416400/TraesCS2D02G184200/TraesCS3A02G389800/TraesCS4B02G206700/TraesCS4B02G228400/TraesCS5D02G275300/TraesCS6D02G401900/TraesCS7D02G128800
osa00480	Glutathione metabolism	9	TraesCS1B02G059100/TraesCS1B02G059100/TraesCS1D02G081200/TraesCS1D02G094900/TraesCS2B02G457600/TraesCS3D02G261100/TraesCS4D02G200700/TraesCS4D02G201300/TraesCS7A02G049400/TraesCS7D02G328500
osa00561	Glycerolipid metabolism	9	TraesCS1A02G321900/TraesCS1A02G321900/TraesCS2A02G515700/TraesCS4D02G094500/TraesCS5B02G120100/TraesCS5D02G120500/TraesCS6A02G037400/TraesCS6B02G321400/TraesCS6B02G404700/TraesCS7D02G339000
osa00500	Starch and sucrose metabolism	9	TraesCS1A02G040600/TraesCS1A02G040600/TraesCS1D02G090000/TraesCS3A02G276100/TraesCS3A02G398000/TraesCS3A02G480900/TraesCS4A02G267000/TraesCS4B02G242300/TraesCS5B02G400000/TraesCS7D02G344000

## Sheet: TableS3-2
TableS3-2 The mainly enriched KEGG pathways cluster of DEGs unique to H83
KEGGID	Description	number of DEGs	DEGs
osa01200	Biosynthesis of secondary metabolites	77	novel.12213/novel.12213/novel.1701/novel.3140/novel.8118/novel.8153/TraesCS1A02G119900/TraesCS1A02G140900/TraesCS1A02G209100/TraesCS1A02G223300/TraesCS1A02G247100/TraesCS1A02G270300/TraesCS1D02G052200/TraesCS1D02G165600/TraesCS1D02G236800/TraesCS1D02G255100/TraesCS1D02G414600/TraesCS1D02G420900/TraesCS2A02G076300/TraesCS2A02G355300/TraesCS2A02G388900/TraesCS2A02G468500/TraesCS2A02G523400/TraesCS2…
osa04075	Biosynthesis of amino acids	19	novel.1272/novel.1272/novel.4713/novel.5283/novel.5506/novel.6718/TraesCS1A02G140900/TraesCS1A02G270300/TraesCS2A02G523400/TraesCS3A02G277700/TraesCS3B02G321600/TraesCS3B02G331100/TraesCS4A02G298700/TraesCS5B02G012300/TraesCS5D02G422000/TraesCS6A02G360700/TraesCS6B02G327500/TraesCS6D02G174200/TraesCS6D02G281900/TraesCS7B02G246200
osa01230	Phenylpropanoid biosynthesis	14	TraesCS2A02G355300/TraesCS2A02G355300/TraesCS2B02G078600/TraesCS3D02G189900/TraesCS3D02G440900/TraesCS5A02G205600/TraesCS5A02G295400/TraesCS5B02G209800/TraesCS5B02G405300/TraesCS5D02G168400/TraesCS6B02G201600/TraesCS7A02G089700/TraesCS7B02G027200/TraesCS7D02G315600/TraesCS7D02G347300
osa03010	Carbon metabolism	13	novel.7827/novel.7827/TraesCS1A02G140900/TraesCS3A02G277700/TraesCS3A02G291100/TraesCS3B02G321600/TraesCS3B02G331100/TraesCS3D02G150500/TraesCS5A02G266500/TraesCS5B02G012300/TraesCS5D02G422000/TraesCS5D02G432800/TraesCS6D02G174200/TraesCS6D02G281900
osa00500	Plant-pathogen interaction	12	novel.11105/novel.11105/TraesCS1B02G097700/TraesCS1B02G208700/TraesCS2A02G166500/TraesCS2A02G456100/TraesCS2B02G366600/TraesCS3A02G347500/TraesCS3D02G484600/TraesCS4A02G181400/TraesCS4A02G224100/TraesCS5B02G400100/TraesCS7B02G412100
osa04016	Tyrosine metabolism	10	TraesCS1A02G270300/TraesCS1A02G270300/TraesCS1D02G052200/TraesCS2A02G076300/TraesCS2A02G468500/TraesCS2B02G354400/TraesCS3B02G331100/TraesCS4B02G106300/TraesCS6A02G360700/TraesCS6B02G263200/TraesCS7B02G246200
osa00010	Amino sugar and nucleotide sugar metabolism	9	TraesCS2D02G111400/TraesCS2D02G111400/TraesCS3B02G039000/TraesCS3B02G370400/TraesCS3B02G395400/TraesCS4D02G050600/TraesCS5A02G256400/TraesCS5A02G472000/TraesCS5D02G361000/TraesCS6B02G246800
osa04141	Plant hormone signal transduction	9	TraesCS1D02G434100/TraesCS1D02G434100/TraesCS2B02G023800/TraesCS2B02G116900/TraesCS3B02G337700/TraesCS5A02G141500/TraesCS5A02G265700/TraesCS6A02G226200/TraesCS7B02G145400/TraesCS7D02G381000
osa00270	Glycolysis / Gluconeogenesis	9	TraesCS1A02G140900/TraesCS1A02G140900/TraesCS1D02G052200/TraesCS2A02G388900/TraesCS3A02G277700/TraesCS4B02G106300/TraesCS5B02G012300/TraesCS6B02G263200/TraesCS6D02G281900/TraesCS7A02G226000
osa04070	Ribosome	9	novel.11270/novel.11270/novel.12689/novel.1859/novel.3031/TraesCS1B02G254000/TraesCS2D02G572300/TraesCS4B02G198600/TraesCS5A02G279700/TraesCS5D02G326000
osa00940	Cysteine and methionine metabolism	8	TraesCS3B02G141600/TraesCS3B02G141600/TraesCS3B02G321600/TraesCS3B02G331100/TraesCS4A02G298700/TraesCS5D02G241000/TraesCS6A02G360700/TraesCS6D02G174200/TraesCS7B02G246200
osa03040	Glycerophospholipid metabolism	7	TraesCS1D02G236800/TraesCS1D02G236800/TraesCS3B02G173200/TraesCS3B02G322000/TraesCS3D02G246800/TraesCS6B02G097500/TraesCS6D02G146000/TraesCS7B02G160800
osa04626	Phenylalanine metabolism	7	TraesCS1A02G270300/TraesCS1A02G270300/TraesCS2A02G076300/TraesCS2B02G354400/TraesCS3B02G331100/TraesCS6A02G360700/TraesCS7B02G027200/TraesCS7B02G246200
osa00260	Tropane, piperidine and pyridine alkaloid biosynthesis	7	TraesCS1A02G270300/TraesCS1A02G270300/TraesCS2A02G076300/TraesCS2B02G354400/TraesCS2B02G525400/TraesCS3B02G331100/TraesCS6A02G360700/TraesCS7B02G246200
osa03440	Isoquinoline alkaloid biosynthesis	7	TraesCS1A02G270300/TraesCS1A02G270300/TraesCS2A02G076300/TraesCS2A02G468500/TraesCS2B02G354400/TraesCS3B02G331100/TraesCS6A02G360700/TraesCS7B02G246200
osa03018	Starch and sucrose metabolism	7	TraesCS1A02G247100/TraesCS1A02G247100/TraesCS2B02G390700/TraesCS3A02G289300/TraesCS5A02G295400/TraesCS5A02G472000/TraesCS5D02G361000/TraesCS7B02G139700
osa00562	Aminoacyl-tRNA biosynthesis	7	novel.12319/novel.12319/novel.128/novel.5897/TraesCS1B02G204700/TraesCS4B02G034500/TraesCS5D02G333800/TraesCS6B02G409900
osa04145	Phosphatidylinositol signaling system	7	novel.11561/novel.11561/novel.12721/TraesCS1D02G236800/TraesCS1D02G333500/TraesCS2B02G525900/TraesCS3A02G385500/TraesCS4A02G283200
osa00520	Glutathione metabolism	6	TraesCS2B02G096200/TraesCS2B02G096200/TraesCS2B02G322400/TraesCS3D02G487200/TraesCS5A02G424000/TraesCS7A02G150500/TraesCS7B02G112000
osa04144	Pyrimidine metabolism	6	TraesCS1A02G281700/TraesCS1A02G281700/TraesCS1B02G073700/TraesCS3A02G222100/TraesCS3A02G249300/TraesCS7A02G278600/TraesCS7B02G112000
					number of DEGs
					77
					19
					14
					13
					12
					10
					9
					9
					9
					9
					8
					7
					7
					7
					7
					7
					7
					7
					6
					6

## Sheet: TableS3-3
TableS3-3 The mainly enriched KEGG pathways cluster of common DEGs in both materials
KEGGID	Description	number of DEGs	DEGs
osa01110	Biosynthesis of secondary metabolites	24	novel.10769/novel.10769/novel.11185/novel.1452/novel.1738/novel.2944/novel.3356/novel.3939/novel.4030/novel.4636/novel.4865/novel.5028/novel.8854/novel.9148/TraesCS1A02G122800/TraesCS1B02G308900/TraesCS1B02G431500/TraesCS1B02G449700/TraesCS1D02G073000/TraesCS1D02G131200/TraesCS1D02G215800/TraesCS1D02G215900/TraesCS1D02G428800/TraesCS2A02G081100/TraesCS2A02G159300/TraesCS2A02G298800/TraesCS2A02G39…
osa01200	Carbon metabolism	16	novel.2871/novel.2871/novel.7377/TraesCS1A02G122800/TraesCS1D02G215900/TraesCS2A02G493700/TraesCS2D02G182700/TraesCS2D02G331200/TraesCS2D02G561700/TraesCS3A02G377600/TraesCS3B02G128000/TraesCS3B02G265700/TraesCS3B02G320500/TraesCS3D02G250600/TraesCS4A02G119100/TraesCS4A02G401600/TraesCS4B02G325800/TraesCS5A02G108000/TraesCS5A02G501800/TraesCS5B02G018700/TraesCS6A02G022600/TraesCS6B02G056800/Traes…
osa04075	Plant hormone signal transduction	22	novel.1542/novel.1542/novel.1927/novel.8333/novel.9212/novel.9449/TraesCS1A02G341600/TraesCS1A02G441200/TraesCS1D02G126900/TraesCS2A02G000400/TraesCS2B02G521800/TraesCS2D02G000300/TraesCS3A02G121300/TraesCS3B02G127400/TraesCS3B02G548600/TraesCS3D02G212100/TraesCS4A02G129400/TraesCS4A02G294400/TraesCS4B02G175100/TraesCS4D02G036000/TraesCS4D02G050400/TraesCS5A02G131600/TraesCS5B02G075800/TraesCS5B0…
osa00500	Starch and sucrose metabolism	9	TraesCS1A02G122800/TraesCS1A02G122800/TraesCS1A02G339300/TraesCS1B02G224300/TraesCS1B02G449700/TraesCS1D02G186500/TraesCS1D02G218000/TraesCS2A02G159300/TraesCS2B02G145700/TraesCS2B02G311900/TraesCS2B02G491700/TraesCS2D02G382600/TraesCS3A02G015500/TraesCS3B02G320500/TraesCS4A02G140000/TraesCS4B02G009900/TraesCS4B02G091100/TraesCS5A02G190000/TraesCS5A02G203500/TraesCS5A02G248700/TraesCS5A02G513200/…
osa01230	Biosynthesis of amino acids	18	novel.10228/novel.10228/novel.11537/novel.7712/novel.8764/novel.9703/TraesCS1D02G073000/TraesCS1D02G215900/TraesCS2A02G493700/TraesCS2D02G331200/TraesCS2D02G561700/TraesCS3A02G266300/TraesCS3B02G265700/TraesCS3B02G338700/TraesCS4A02G401600/TraesCS4D02G153400/TraesCS5A02G108000/TraesCS5A02G501800/TraesCS5B02G018700/TraesCS6B02G084400/TraesCS7A02G241100/TraesCS7A02G512300/TraesCS7B02G234400/TraesCS…
osa04626	Plant-pathogen interaction	14	novel.10225/novel.10225/novel.9798/TraesCS1A02G070400/TraesCS1A02G134000/TraesCS1A02G238800/TraesCS1A02G298600/TraesCS1D02G322000/TraesCS2A02G349100/TraesCS2B02G058900/TraesCS2B02G227000/TraesCS2D02G033200/TraesCS3A02G038300/TraesCS3B02G221500/TraesCS5A02G360200/TraesCS5B02G135100/TraesCS5B02G301500/TraesCS5D02G141900/TraesCS6A02G196800/TraesCS6B02G111800/TraesCS6D02G152100/TraesCS7A02G242200/Tra…
osa04016	MAPK signaling pathway - plant	8	novel.12442/novel.12442/TraesCS1A02G070400/TraesCS1A02G298600/TraesCS1A02G441200/TraesCS1D02G126900/TraesCS2A02G000400/TraesCS2B02G365900/TraesCS2B02G414800/TraesCS2B02G521800/TraesCS2D02G000300/TraesCS3D02G212100/TraesCS4A02G129400/TraesCS4B02G175100/TraesCS4B02G197800/TraesCS4B02G325800/TraesCS4D02G036000/TraesCS5B02G075800/TraesCS6B02G056800/TraesCS6D02G082900/TraesCS7A02G410700/TraesCSU02G105…
osa04141	Protein processing in endoplasmic reticulum	14	novel.2150/novel.2150/novel.4195/novel.6141/novel.8088/TraesCS1A02G285000/TraesCS1D02G342400/TraesCS2B02G247300/TraesCS2D02G033200/TraesCS3A02G035400/TraesCS4B02G211600/TraesCS4D02G063000/TraesCS5A02G049400/TraesCS5D02G494000/TraesCS6A02G236100/TraesCS6D02G295500/TraesCS7A02G232500/TraesCS7A02G242200/TraesCS7A02G499400/TraesCS7D02G209100
osa03010	Ribosome	16	novel.11190/novel.11190/novel.11342/novel.11550/novel.1218/novel.1932/novel.2055/novel.3757/novel.5073/novel.5869/novel.5996/novel.7453/novel.8534/novel.885/novel.9462/TraesCS1A02G001800/TraesCS1B02G425700/TraesCS5B02G027300/TraesCS5B02G302100/TraesCS7D02G268700
osa04712	Circadian rhythm - plant	12	novel.1250/novel.1250/novel.1251/novel.556/novel.557/novel.7491/TraesCS1D02G417600/TraesCS2D02G079600/TraesCS3D02G118200/TraesCS4D02G112800/TraesCS4D02G199600/TraesCS5D02G326200/TraesCS6B02G054100/TraesCS6B02G253900/TraesCS6D02G167800/TraesCS6D02G305800/TraesCS7A02G299400/TraesCSU02G007300
osa00010	Glycolysis / Gluconeogenesis	10	TraesCS1A02G122800/TraesCS1A02G122800/TraesCS1D02G215900/TraesCS2D02G331200/TraesCS2D02G561700/TraesCS3A02G377600/TraesCS3B02G320500/TraesCS4A02G119100/TraesCS5A02G108000/TraesCS5B02G078300/TraesCS6A02G022600/TraesCS6B02G284900/TraesCS7A02G238900/TraesCS7B02G234400/TraesCS7D02G377400
osa00270	Cysteine and methionine metabolism	10	TraesCS1B02G308900/TraesCS1B02G308900/TraesCS1D02G073000/TraesCS1D02G184500/TraesCS2B02G414800/TraesCS2D02G352900/TraesCS2D02G545000/TraesCS4A02G015900/TraesCS4A02G401600/TraesCS4D02G153400/TraesCS5A02G501800/TraesCS5B02G018700/TraesCS6A02G219500/TraesCS6B02G355900
osa04144	Endocytosis	10	novel.2486/novel.2486/novel.3357/novel.4785/novel.5004/TraesCS1A02G285000/TraesCS1D02G136900/TraesCS2D02G113500/TraesCS3A02G252800/TraesCS4A02G274200/TraesCS4A02G343500/TraesCS4B02G059200/TraesCS5B02G336100/TraesCS6B02G451200
osa03440	Homologous recombination	4	novel.10191/novel.10191/novel.10655/novel.11302/novel.11864/novel.1566/novel.3135/novel.6468/novel.6781/novel.6796/novel.7655/novel.8292/TraesCS5B02G085000/TraesCS5D02G386100
osa04070	Phosphatidylinositol signaling system	9	novel.3123/novel.3123/novel.5853/TraesCS1D02G071800/TraesCS2D02G571300/TraesCS3B02G329900/TraesCS4A02G257700/TraesCS4A02G274200/TraesCS4B02G059200/TraesCS5B02G062000/TraesCS6B02G451200/TraesCS7D02G159400
osa03018	RNA degradation	8	novel.11797/novel.11797/novel.1830/novel.3990/novel.6266/novel.7663/TraesCS2D02G331200/TraesCS3A02G383100/TraesCS3D02G303700/TraesCS4A02G452700/TraesCS4D02G180700/TraesCS5A02G122600
osa03040	Spliceosome	7	novel.11315/novel.11315/novel.12699/novel.343/novel.6914/novel.9712/TraesCS1A02G108000/TraesCS1A02G285000/TraesCS4D02G205900/TraesCS6B02G066700/TraesCS7B02G056600
osa00940	Phenylpropanoid biosynthesis	8	TraesCS2D02G327700/TraesCS2D02G327700/TraesCS3A02G249200/TraesCS3A02G342900/TraesCS4A02G127900/TraesCS4D02G342600/TraesCS5A02G257600/TraesCS5B02G287600/TraesCS6D02G136600/TraesCS7B02G401100
osa00562	Inositol phosphate metabolism	7	TraesCS1D02G071800/TraesCS1D02G071800/TraesCS2D02G571300/TraesCS4A02G038500/TraesCS4A02G257700/TraesCS4A02G274200/TraesCS4B02G059200/TraesCS5B02G062000/TraesCS6B02G451200/TraesCS7D02G159400
osa00052	Galactose metabolism	7	TraesCS1A02G122800/TraesCS1A02G122800/TraesCS2A02G097400/TraesCS2A02G105900/TraesCS2B02G311900/TraesCS2D02G331200/TraesCS2D02G382600/TraesCS3A02G092800/TraesCS3A02G113900/TraesCS3B02G320500
		4328842	osa01110	Biosynthesis of secondary metabolites	106
		4335689	osa01200	Carbon metabolism	28
		9270549	osa04075	Plant hormone signal transduction	28
		4338010	osa00500	Starch and sucrose metabolism	24
		4332506	osa01230	Biosynthesis of amino acids	23
		4324100	osa04626	Plant-pathogen interaction	22
		4336231	osa04016	MAPK signaling pathway - plant	21
		4341618	osa04141	Protein processing in endoplasmic reticulum	19
		107275870	osa03010	Ribosome	19
		4339663	osa04712	Circadian rhythm - plant	17
		4338010	osa00010	Glycolysis / Gluconeogenesis	14
		4339095	osa00270	Cysteine and methionine metabolism	13
		4339012	osa04144	Endocytosis	13
		4332589	osa03440	Homologous recombination	13
		4337286	osa04070	Phosphatidylinositol signaling system	11
		4348176	osa03018	RNA degradation	11
		4332903	osa03040	Spliceosome	10
		4336088	osa00940	Phenylpropanoid biosynthesis	9
		4337686	osa00562	Inositol phosphate metabolism	9
		4338010	osa00052	Galactose metabolism	9
