# Supplementary material for: Comparative transcriptome analysis of resistant and susceptible wheat in response to Rhizoctonia cerealis
Source: BMC Plant Biol. 2022 May 10;22:235. doi: 10.1186/s12870-022-03584-y (PMC9087934; doi:10.1186/s12870-022-03584-y)
Supplement: Supplementary file 4 — Additional file 4: Table S4. [file 12870_2022_3584_MOESM4_ESM.xlsx]

## Sheet: TableS4
TableS4 DEGs involved in pathways
Terms	gene_id	GCK_FPKM	G36_FPKM	G72_FPKM	HCK_FPKM	H36_FPKM	H72_FPKM
NPR1	TraesCS3D02G484100	0.205922	0.00594214	0.0915362	0.144958	0.072452	0.143735
	TraesCS4A02G294400	11.6559	14.5877	5.02414	15.5973	6.49287	8.52309
	TraesCS3B02G337700	23.5172	20.1598	20.6992	34.5446	10.5145	22.2004
TGA	TraesCS1A02G276600	0.144095	0	0.030524	0.0665683	0	0.0217556
	TraesCS5A02G174200	1.01495	0.196509	0.479994	0.700711	0.18676	0.892384
	TraesCS3A02G372400	2.85631	4.87151	5.95306	3.18823	2.80072	1.71289
CNGCs	TraesCS5A02G360200	7.5189	3.3161	4.16235	7.07414	3.10057	4.50288
	TraesCS1D02G322000	7.634	19.7312	4.42322	7.41154	16.8697	4.76166
	TraesCS6A02G222600	0.23113	0.799922	0.512815	0.627289	0.731993	0.494487
	TraesCS5B02G400100	2.1223	8.1847	8.21734	1.41299	6.96289	4.11613
CDPK	TraesCS2B02G227000	60.9612	7.57156	25.9583	43.2704	9.82809	22.0902
	TraesCS2D02G229100	13.0079	5.66938	13.517	9.20802	5.72632	9.53646
	TraesCS5B02G474500	14.3469	4.95485	18.4002	11.1411	6.48366	11.7928
	TraesCS6B02G111800	32.2817	3.87242	34.262	33.6713	3.67129	13.6273
	TraesCS4D02G107200	10.9094	4.24033	6.3099	8.56195	5.85765	6.28096
	TraesCS5B02G109300	0.409428	2.00085	2.47922	1.47119	0.656967	1.42532
	TraesCS2A02G456100	91.5719	34.3002	50.2496	106.479	20.7742	39.9055
	TraesCS6B02G288600	4.01607	2.30496	0.540421	1.74821	3.44098	2.42102
CaM/CML	novel.10485	3.71209	7.85143	3.91838	3.9089	5.23584	4.32981
	novel.5221	2.24606	4.62934	3.55721	3.36631	5.10341	2.819
	novel.10225	0.482477	1.62703	0.826284	0.494528	1.36189	0.669525
	novel.7873	1.5106	3.21077	3.12947	2.36656	3.03239	2.12373
	TraesCS6D02G152100	1.99329	10.9495	4.34511	2.65948	9.57377	3.93331
	TraesCS3A02G038300	161.531	20.6588	86.3494	146.253	19.253	56.2251
	TraesCS1A02G238800	44.3483	3.85902	29.373	46.6031	4.54692	11.1766
	TraesCS2A02G349100	4.4127	0.484941	8.32341	4.40824	0.401786	3.25937
	TraesCS3B02G553900	8.354	0.765293	1.00003	4.96655	1.49386	5.54978
	TraesCS7D02G133400	5.22543	0.242882	1.52195	0.844048	0.101448	1.05279
	TraesCS5B02G135100	48.4829	9.67913	47.6018	27.8452	11.0838	23.0207
