# Supplementary material for: Comparative transcriptome analysis of resistant and susceptible wheat in response to Rhizoctonia cerealis
Source: BMC Plant Biol. 2022 May 10;22:235. doi: 10.1186/s12870-022-03584-y (PMC9087934; doi:10.1186/s12870-022-03584-y)
Supplement: Supplementary file 5 — Additional file 5: Table S5. [file 12870_2022_3584_MOESM5_ESM.xlsx]

## Sheet: TableS5-1
TableS5-1 Differentially expressed transcription factors common in both materials related to disease resistance
Terms	GeneID	GCK	G36	G72	HCK_	H36	H72
AP2	TraesCS7A02G128800	14.1108	31.991	16.9629	15.9328	32.7884	12.7754
	TraesCS5A02G473800	3.02792	21.2577	5.51558	3.24198	14.2878	5.43694
	TraesCS5D02G486600	0.847487	4.32923	1.77034	1.11776	3.2907	1.62648
	TraesCS4A02G005500	24.6913	15.4271	0.751317	21.3803	19.9357	1.43265
	TraesCS6B02G263800	16.6008	0.409115	10.9205	11.473	1.12861	4.80268
	TraesCS6A02G235100	26.4096	0.66529	12.2627	18.7875	1.344	6.33463
	TraesCS6D02G217800	15.4655	0.301419	7.59717	8.29079	0.503979	2.59041
	TraesCS4D02G120200	2.33394	0.287115	1.00082	1.27172	0.679344	1.0282
	TraesCS1B02G235100	22.5006	6.46319	12.3173	17.8609	6.44795	16.2426
	TraesCS3B02G437900	5.89004	0.0794252	1.60108	4.00994	0.25636	2.1539
	TraesCS3D02G399600	10.7986	0.30662	3.74657	8.49397	0.795859	3.7368
	TraesCS5D02G318799	6.38439	0.15838	2.35789	10.0488	0.361617	2.05731
	TraesCS5B02G313000	71.2226	4.33351	30.1571	102.784	6.29045	17.6589
	TraesCS5D02G318900	22.5151	1.06312	3.44307	42.9315	1.67802	4.69103
	TraesCS5A02G312000	87.8494	3.56601	22.1348	143.661	5.66621	20.8038
	TraesCS5B02G312700	4.80999	0.106753	1.66626	10.419	0.240842	1.60558
	TraesCS5B02G312800	2.77696	0.210659	1.40451	6.17172	0.183024	1.01958
	TraesCS5D02G318800	14.3926	0.600945	6.87066	28.0049	0.766677	4.98414
	TraesCS6D02G238200	3.34437	0.394961	1.75594	6.68892	0.317216	1.76031
	TraesCS6B02G334700	8.91166	3.41762	5.08147	10.6522	3.9303	6.60462
	TraesCS6D02G285400	12.0869	3.09239	5.85308	12.8249	3.27771	5.58151
	TraesCS6A02G306300	11.5772	3.91878	5.75435	13.4208	4.37287	6.73195
	TraesCS1D02G263200	5.30808	0	1.35814	6.58807	0.0436701	1.96508
	TraesCS3A02G041200	23.0602	6.18608	12.9254	23.5905	9.52938	11.5545
	TraesCS5B02G236900	18.6916	0.0809706	7.61438	20.6539	0.279979	2.95348
	TraesCS5A02G310500	3.36014	0.170326	0.399039	2.40954	0.117066	0.389416
	TraesCS4D02G298400	9.61293	0.47227	0.965182	6.2704	2.72601	1.30507
	TraesCS5D02G223700	14.3966	2.73949	4.15831	14.2615	8.97146	2.59584
	TraesCS4B02G299600	17.2795	2.13318	1.03871	24.102	3.85683	1.07011
	TraesCS3A02G053900	2.21423	0.480257	0.23612	2.36633	0.442817	0.437797
	TraesCS2A02G417300	115.412	34.6383	19.8045	98.5245	31.0335	33.5036
	TraesCS2B02G436300	97.906	12.7003	11.435	92.0862	16.1493	27.9946
	TraesCS2D02G414600	63.4069	18.6172	10.5605	59.0746	16.5211	22.8539
	TraesCS3B02G293000	11.4044	0.989833	2.16497	10.185	2.53972	3.73766
	TraesCS4B02G299400	2.79608	0.55018	0.854589	2.66849	1.10159	0.779771
	TraesCS6A02G256600	3.44626	0.0613428	15.093	8.76143	0.102714	3.01239
	TraesCS1B02G441300	1.72848	0.330508	7.14952	1.52991	0.536054	0.95259
	TraesCS6A02G243500	0.0704015	0.729043	5.43085	0.845436	0.532031	1.06903
	TraesCS5B02G311300	1.14639	0	1.11178	1.22569	0.0127663	0.54481
	TraesCS7A02G180900	57.2529	14.069	57.1269	77.9979	16.6368	40.2817
	TraesCS6B02G268700	4.42103	0.301545	6.7421	7.80183	0.250331	1.92146
	TraesCS2A02G399500	1.73797	0.0287813	5.92626	5.83348	0.013461	0.928185
	TraesCS6D02G237800	1.2004	0.111907	3.85417	5.52936	0.0252153	1.29105
	TraesCS1B02G273700	0	0	0.0277625	3.68542	0.0872884	0.95963
	TraesCS6A02G319600	33.6273	0.987221	30.7124	79.474	0.603512	9.97348
	TraesCS5A02G311800	3.54264	0.0480583	2.28345	6.69119	0.114747	0.779285
	TraesCS5A02G311900	7.90371	0.26472	6.73485	28.4648	0.522572	4.50028
	TraesCS6B02G350400	9.68297	0.545204	13.5842	30.3097	0.527591	4.20494
	TraesCS6D02G299100	5.31559	0.341006	9.05598	21.618	0.16262	2.78217
MYB	TraesCS7A02G299400	6.37797	433.976	1.198	6.40579	284.443	2.46927
	TraesCS7B02G188000	2.50226	503.52	0.268911	3.85614	221.898	0.250964
	TraesCS7D02G295400	3.86742	407.868	0.394481	4.35201	266.894	0.473205
	TraesCS6B02G266800	1.82527	39.4381	0.502345	1.66148	27.3165	0.909725
	TraesCS7D02G540700	0.18526	38.7219	0.921381	0.397588	36.8957	1.13227
	TraesCS6B02G288500	0.0635144	13.3473	2.12792	0.125097	7.772	1.7278
	TraesCS6A02G258600	2.51319	31.1236	1.1634	3.30506	23.5704	1.23633
	TraesCS6D02G239800	2.26361	43.7616	1.05307	2.07274	29.9333	1.0659
	TraesCS6D02G241900	0.102008	6.84629	1.22695	0.14479	4.86921	1.02577
	TraesCS7D02G014900	10.3768	39.9518	11.2498	11.5986	25.3376	15.5321
	TraesCS6A02G261100	0.0617135	3.79748	0.790582	0.0793328	3.52141	0.599691
	TraesCS7A02G017600	10.0064	1.714	0.303525	0.254191	26.5595	15.5427
	TraesCS3B02G394200	9.36134	1.11257	5.64191	10.475	1.93063	5.48079
	TraesCS3B02G594300	13.569	0	1.60258	1.09049	0.109926	49.4084
	TraesCS3D02G531900	19.933	0.339961	31.7679	38.5415	0.713912	36.1673
	TraesCS3A02G526600	5.21707	0.0253644	18.7011	19.1203	0.00797476	21.0944
	novel.4162	6.25542	41.5929	2.58643	9.0889	67.6884	4.8337
	TraesCS7B02G251400	4.01149	28.2107	2.59813	3.46359	13.5246	2.0328
	novel.4874	16.0505	75.3624	2.31835	17.1748	84.1863	6.06141
	TraesCS7A02G339800	3.92369	23.2824	1.84097	3.7159	11.6827	1.30342
	TraesCS3A02G216200	1.66117	11.1038	3.20751	2.14568	12.6709	4.21829
	TraesCS2A02G554200	8.32109	2.66673	3.26752	6.57647	2.36279	3.04135
	TraesCS5B02G290500	1.6328	0.357449	0.308016	0.481968	0.964947	1.09423
	TraesCS3A02G361800	3.93949	0.485581	2.31361	5.60152	1.49968	1.58105
	TraesCS1A02G379700	3.27701	0.787112	1.19033	3.61254	0.709987	3.57911
	TraesCS7D02G347500	4.73777	27.075	3.74912	4.26086	15.3268	3.91121
	TraesCS3D02G355500	7.47489	1.44338	6.90643	8.46149	2.39872	4.73913
	TraesCS2D02G560100	19.0765	5.70054	7.94267	15.5175	5.33457	7.43405
	TraesCS4A02G172200	4.58932	0.480612	1.002	0.655533	3.40047	4.26852
	TraesCS3D02G056200	15.8836	41.1016	23.361	16.2105	40.5803	18.9922
	TraesCS3D02G217800	1.39108	17.5914	1.99781	1.87402	12.2725	2.33738
	TraesCS2A02G456600	2.32807	0.0152185	30.5658	1.45787	0.0740465	23.7943
	TraesCS4B02G323300	0.131137	3.87688	3.37752	0.347747	2.5535	0.709565
	TraesCS7B02G049000	1.21867	7.25693	5.68845	5.37923	0.815704	0.681594
	TraesCS2A02G157600	1.93718	10.7481	5.14185	5.97196	2.36476	0.801646
	TraesCS6A02G007300	1.37722	7.10002	3.47914	1.29576	5.24827	4.4394
	TraesCS3B02G068900	9.85746	23.5027	17.4186	9.40303	23.9784	14.5043
	TraesCS2B02G478700	1.115	0.05879	19.5265	1.19393	0.0332309	15.8218
	TraesCS6D02G274900	0.100022	1.13953	1.74704	0.0602929	1.11207	0.241305
	TraesCS3A02G109300	1.73764	9.77777	7.17606	1.54284	10.7846	5.16236
	TraesCS3D02G368000	28.2553	1.97231	23.4693	13.2242	2.43425	9.07277
	TraesCS1A02G365900	0.110598	0.927205	2.46045	0.0146426	0.903222	0.297349
	TraesCS3B02G407700	13.4781	0.962862	12.3583	5.92217	1.01354	4.28963
	TraesCS6A02G224400	1.58087	0.13131	0.248419	2.18736	0.586254	1.16403
	TraesCS4D02G102100	0.196606	0.928459	0.741289	0.113977	1.1537	0.617326
	TraesCS1A02G419100	26.7537	6.15079	16.0748	47.6285	8.59306	26.864
	TraesCS5D02G183000	6.91954	14.9244	9.56	5.71303	12.1345	10.1689
	TraesCS1A02G219400	19.4344	40.8055	29.169	15.7876	34.7179	28.4149
	TraesCS2A02G441300	1.75779	6.16758	2.44672	1.14826	4.22218	2.02387
	TraesCS2D02G378400	108.369	27.9491	67.3244	89.2073	25.0971	55.6563
	TraesCS5B02G068000	0	0.170307	0.263281	0.241933	0	0
	TraesCS3D02G384500	1.6159	0.710931	1.54584	1.68095	0.838681	0.772619
	TraesCS3B02G128500	0.853848	5.6512	3.23047	1.1761	6.82816	3.08963
	TraesCS6B02G324600	0.0284599	0.309068	1.23299	0	0.27112	0.0448068
	TraesCS3A02G107000	10.0607	26.8123	65.5048	7.12582	20.4259	48.8235
	TraesCS2D02G456900	0.729139	0.104119	18.7973	1.06302	0.12352	20.4766
	TraesCS3B02G416400	1.4083	3.65468	18.315	6.00186	4.61327	16.4445
	TraesCS1B02G268900	15.9517	8.64712	4.84819	15.4553	9.04228	7.11764
	TraesCS5B02G377500	1.06317	0.43591	0.339569	0.263112	0.711179	0.758008
WRKY	TraesCS2D02G190500	4.56736	0.586039	1.91361	5.26192	0.759101	2.23849
	TraesCS3D02G289500	48.2591	5.63851	21.2345	70.3297	11.6834	23.5685
	TraesCS3A02G289700	47.2968	6.10915	16.6222	56.9905	9.44767	22.6372
	TraesCS3A02G167200	110.662	5.66572	42.7869	89.0371	14.6693	60.0757
	TraesCS2B02G209200	4.01181	0.338808	2.23736	4.08109	0.330894	1.23229
	TraesCS3B02G324400	45.2079	11.0125	19.0255	58.7671	12.9779	23.7219
	TraesCS1A02G300900	2.72755	13.5139	2.79734	0.671138	0	0.182189
	TraesCS1D02G292700	33.2697	1.27105	16.0986	34.5251	3.20796	22.854
	TraesCS3D02G173300	85.42	10.9354	52.6687	71.537	17.464	60.3964
	TraesCS5B02G384600	3.05448	0.479662	2.35159	4.78398	1.29054	1.64477
	TraesCS1D02G418400	6.46519	0.53199	4.74018	6.31368	1.28385	7.22665
	novel.4172	64.0516	2.75801	7.68963	23.7976	8.59485	16.6009
	novel.260	3.27444	0.383596	2.64595	3.86103	0.500729	3.55694
	TraesCS3D02G238300	85.5455	2.33239	8.60429	37.0428	5.99888	17.3893
	TraesCS1A02G298600	15.1158	0.99039	9.25919	16.3022	2.21968	16.5192
	novel.4886	38.3918	1.03523	5.63327	13.0926	3.3643	9.78664
	TraesCS1B02G308200	13.367	1.0668	9.43675	16.0338	2.08494	14.7807
	TraesCS1B02G440500	2.76573	0.171522	1.71107	2.96821	0.371404	2.05705
	TraesCS1D02G363300	7.89967	1.85655	2.63036	6.23229	2.00239	3.18168
	TraesCS3B02G199000	75.2682	7.35867	48.5434	56.3562	10.4886	52.1225
	TraesCS5A02G381000	6.5835	1.16322	8.71556	9.0936	1.40318	4.24552
	TraesCS1D02G418000	8.28665	0.858438	4.28162	6.2186	1.42365	6.56519
	TraesCS5B02G183700	40.3983	4.85956	6.58193	24.655	2.76043	18.2145
	TraesCS1A02G070400	154.737	20.8056	78.4011	134.312	27.8822	89.3726
	TraesCS5D02G390800	4.25945	1.09216	6.32632	6.43623	1.28096	2.54507
	TraesCS2B02G187500	80.9767	6.10624	34.3381	55.4836	7.17051	39.2843
	TraesCS2A02G161500	118.222	9.73961	34.4112	72.555	11.6529	47.7314
	TraesCS2A02G104900	2.00925	1.78084	1.09079	0.213088	0.168531	0.280112
	TraesCS1D02G072900	162.735	29.8392	102.802	149.016	33.4802	94.7261
	TraesCS7D02G110600	4.21972	0.298971	1.25519	3.79359	0.687449	2.54052
	TraesCS1A02G410700	4.69979	0.443346	0.690792	2.29645	0.342886	2.04993
	TraesCS1B02G440300	5.4044	0.564838	2.12946	3.77481	0.818287	2.53671
	TraesCS3D02G341100	214.033	25.7484	64.2351	150.723	25.3286	87.6332
	TraesCS1B02G088900	140.869	25.0034	86.1872	126.013	26.2418	76.6288
	TraesCS3B02G379200	152.2	15.3934	56.5744	112.951	18.1288	64.4303
	TraesCS7A02G508800	112.136	14.3699	51.1754	114.99	12.914	47.2501
	TraesCS2D02G168600	97.3659	7.99882	28.1885	52.6756	9.64172	41.4754
	TraesCS2B02G121800	4.8444	3.69536	0.581682	2.98913	1.05533	3.78709
	TraesCS4D02G014100	60.202	7.32295	0.776694	30.5114	2.16821	10.0062
	novel.6493	31.1901	5.98536	1.29761	18.0861	1.84605	8.49264
	TraesCS7A02G116000	2.8482	0.201571	0.175647	0.921657	0.386616	0.802287
NAC	TraesCS6B02G451300	11.5449	0	0.00439276	0.00558411	10.2301	13.8587
	TraesCS7B02G205600	3.88538	0.188184	0.499414	2.2987	0.137299	0.552681
	novel.7407	4.3335	0.431899	3.08761	3.17169	0.487951	2.16864
	TraesCS3D02G333100	18.8258	2.61203	2.13419	16.9543	3.44818	6.30993
	TraesCS2B02G067400	0	2.28133	2.1959	2.21698	0	0
	TraesCS3A02G339600	17.2546	3.09836	2.19532	13.3102	3.36374	5.33234
	TraesCS2D02G576300	3.10146	0	0	0	2.57503	2.33879
	TraesCS2D02G576400	2.6362	0	0	0	3.19672	0.894519
	TraesCS3B02G371200	33.1166	5.74319	5.29398	24.6461	6.4974	7.64727
	novel.9867	0	1.11031	0.814595	0.955142	0	0
	TraesCS2D02G576500	0.683032	0	0	0	4.43194	0.499696
	TraesCS7A02G068300	1.50019	0.0550462	1.13175	1.38477	0.0554186	1.39488
	TraesCS4B02G098200	31.579	8.25243	11.5653	57.6761	8.76501	16.4414
	TraesCS1D02G194200	0.272175	4.91043	1.94827	0.263197	1.7032	0.962666
	TraesCS2A02G566300	0.273062	0	0	0	1.8129	0.508401
	TraesCS3A02G406000	144.062	28.0591	49.3244	243.184	29.6418	57.7276
	TraesCS7D02G062100	0.0408358	0.943934	0.24446	0.0178694	0.584077	0.0333679
	TraesCS3A02G176500	36.3729	7.21364	36.6553	28.0152	8.99141	21.8858
	TraesCS7A02G305200	16.0971	5.07328	0.281358	12.3866	1.6948	1.26792
	TraesCS3B02G208300	40.2891	7.31766	36.319	31.154	7.59587	20.1148
	TraesCS7A02G204300	1.68568	0.121418	0.904034	1.57189	0.151405	0.874483
	TraesCS4A02G421300	0.0255643	0.364694	1.77142	0.040006	1.2349	0.109722
	TraesCS3D02G183900	38.3694	7.67099	36.4152	29.8422	8.53271	19.1404
	TraesCS3D02G401200	193.714	50.6667	99.6731	236.519	55.4693	95.8979
	TraesCS7B02G187600	26.9947	8.53237	23.4686	17.1937	6.93327	16.2924
	TraesCS7D02G210600	2.10201	0.574028	1.58545	2.27142	0.569525	1.54285
	TraesCS4D02G094400	33.8963	16.9398	12.1473	61.2949	16.7066	21.6227
	TraesCS6A02G057400	108.342	56.239	16.5866	250.82	43.1829	45.9096
	TraesCS6B02G075200	39.9064	28.6205	10.0549	88.4056	23.0772	19.9018

## Sheet: TableS5-2
TableS5-2 Differentially expressed transcription factors unique to H83 related to disease resistance
Terms	GeneID	GCK	G36	G72	HCK	H36	H72
AP2	TraesCS6B02G331000	65.6626	107.867	129.133	27.7505	113.707	74.2307
	TraesCS3A02G404400	7.60889	0.430852	4.14979	12.1717	0.711326	3.44669
	TraesCS7D02G469200	3.83703	7.08702	32.4571	2.50497	16.386	12.5099
	TraesCS6D02G343800	0.0641648	0.839173	0.172554	0.0902274	4.4494	0.274415
	TraesCS6B02G199800	1.32219	2.54231	2.06712	0.993857	2.5848	2.23464
	TraesCS1A02G263100	4.45461	0	0.611	2.78767	0.0665732	1.11601
	TraesCS3D02G238600	0.251494	0.0762308	0.296441	0.62559	0.0072393	0.077956
	TraesCS2D02G397000	1.34401	0.0281926	2.04956	1.26244	0.0263713	0.701408
	TraesCS3D02G321500	66.1328	14.9536	36.2018	69.5854	11.8629	32.0541
	TraesCS6A02G319500	1.37902	0.606619	0.871061	0.484522	0.00953867	1.02424
	TraesCS3A02G328000	69.2313	14.4689	47.299	74.5225	14.0186	37.3121
	TraesCS5B02G310800	0.791494	1.44141	0.528668	0.0918485	2.36499	0.503377
	TraesCS3B02G326000	0.0586737	0.0477067	0	0	0.603222	0.274114
	TraesCS6A02G171900	0.792679	1.65256	1.10929	0.519524	1.44955	1.40733
	TraesCS3B02G357500	123.918	30.13	74.2774	107.258	24.1048	51.6484
	TraesCS7D02G182700	111.638	24.4371	100.237	79.5942	23.7622	58.7349
	TraesCS6D02G161300	1.67368	2.99954	3.03217	0.985651	2.8031	2.24835
	TraesCS2A02G373700	0.157739	0.628934	0.208275	0.180834	0.761811	0.405426
	TraesCS6A02G256900	4.32351	0.206952	1.79976	1.78161	0.227094	1.65784
	TraesCS2D02G391400	1.13906	3.30978	0.276183	0.542622	1.52569	0.799884
	TraesCS5D02G083500	0.104984	0.0455969	0.296107	0.0365183	0.462448	0.174958
	TraesCS5B02G486900	1.26802	2.358	1.49942	0.980954	2.32193	1.60677
	TraesCS2A02G288000	0.563231	1.74085	0.690741	0.277807	1.05073	1.66514
	TraesCS4D02G002400	1.72672	1.50463	0.893671	1.62204	1.17444	0.610917
	TraesCS2A02G415100	0.279592	0.33741	1.95227	0.0741493	0.419302	1.02629
	TraesCS5D02G129400	0.218755	1.57234	1.28091	0.105715	0.695551	0.743057
MYB	TraesCS5B02G119300	0.3874	0.350376	0.298442	0.331276	8.90087	0.918211
	TraesCS1B02G401700	3.48257	1.17802	3.6168	5.52924	0.547116	5.81332
	TraesCS3D02G056100	13.5851	26.7283	8.74432	7.789	25.131	10.9546
	TraesCS3D02G111100	3.14958	4.07438	4.64396	1.41948	5.38635	2.43121
	TraesCS7A02G272100	7.49528	11.8834	3.49445	2.07514	13.9735	8.76991
	TraesCS3D02G125300	1.06226	0.778547	1.01618	1.34041	0.359235	1.02324
	TraesCS3A02G375500	19.1344	3.46411	30.7199	22.6491	1.52328	5.58012
	TraesCS2A02G116100	44.3489	73.4361	56.6574	13.4482	66.1874	22.4091
	TraesCS5A02G227400	0.691881	1.18533	0.793498	0.221404	1.22758	0.299531
	TraesCS2A02G264800	27.261	53.7855	15.8327	14.802	39.2622	9.06493
	TraesCS2D02G119100	21.8464	32.0741	25.7132	7.16586	38.176	14.8983
	TraesCS3A02G123700	1.63645	1.34881	1.83682	1.7307	0.537848	1.46348
	TraesCS7D02G272400	3.63189	6.57891	1.81462	1.67506	7.31518	8.76541
	TraesCS2B02G277300	10.6672	22.0187	6.68034	4.70436	16.7154	3.81594
	TraesCS1B02G129800	0.907555	0.368745	1.02469	0.954146	0.0327031	0.498833
	TraesCS7B02G204900	1.983	2.46431	2.0971	1.87493	0.136551	0.0068118
	TraesCS2A02G381900	28.3186	19.6558	24.0817	34.3818	15.8614	30.781
	TraesCS1B02G232800	26.4149	39.0311	29.4321	15.7515	32.2875	26.1063
	TraesCS5A02G111300	0.503874	0.96949	0.242096	0.310322	1.31598	0.789266
	TraesCS1B02G449200	17.2506	10.4876	13.1261	29.6124	6.94063	20.9133
	TraesCS7B02G169900	7.27889	8.55836	5.31854	3.72398	12.0811	11.1803
	TraesCS3A02G254500	0.0808214	0	0.289645	0	0.220439	0
	TraesCS5B02G406300	5.5258	11.1076	3.52165	1.809	9.64136	1.15233
	TraesCS2B02G399200	47.3475	21.7461	34.7488	62.2235	17.555	45.3387
	TraesCS4A02G211100	0.52299	0.823931	0.55823	0.302686	0.99291	1.09276
	TraesCS6A02G236900	0.581906	0.981684	0.302117	0.574856	1.58616	0.453756
	TraesCS6B02G012800	0.964925	1.52635	0.802781	0.532661	1.54394	1.48502
	TraesCS2B02G135600	30.991	47.0723	35.5687	11.1054	40.8276	12.9523
	TraesCS3B02G298200	0.104309	0.140958	0.0511305	0.0745039	0.539134	0.316368
	TraesCS4A02G173300	34.8492	65.7896	21.6363	20.3635	57.154	20.4655
	TraesCS2B02G466400	0.133946	0.227571	0.199921	0.0165678	0.306374	0.125233
	TraesCS7B02G284400	2.74414	2.1199	3.43049	2.79822	1.31709	1.54385
	TraesCS5D02G099100	2.15992	2.74553	4.21646	0.338499	1.60976	3.96578
	TraesCS3D02G377300	3.9612	1.68903	6.89607	3.16219	2.7744	7.692
	TraesCS3D02G360500	5.93137	3.54696	4.13048	10.5487	4.40995	2.92652
	TraesCS2D02G488500	0.600243	0.265511	0.672085	0.868694	0.224211	0.162742
	TraesCS3A02G367600	4.57597	3.26772	2.92787	7.75553	4.27632	2.6696
	TraesCS3B02G399300	3.59205	3.35971	1.29557	6.71354	3.91227	1.78302
	TraesCS5A02G159600	21.1866	16.013	37.4094	13.3498	14.3166	29.1612
WRKY	TraesCS2D02G104500	14.5811	9.35312	7.54992	20.7755	3.15708	16.1262
	TraesCS4A02G135000	20.706	6.27102	14.0532	23.6513	3.26031	32.262
	TraesCS5A02G185600	125.862	32.8718	59.6505	149.906	22.2525	111.936
	TraesCS5D02G190700	74.3943	28.5405	39.8956	116.229	20.3847	69.1647
	TraesCS2A02G489500	37.3759	52.6764	19.6022	61.5748	12.4685	32.8038
	TraesCS7A02G338500	27.9004	34.3011	19.2443	40.447	7.74596	31.0043
	TraesCS7B02G418500	17.3732	4.48378	7.73415	20.9488	2.24079	8.25301
	TraesCS4D02G172200	12.9904	4.50819	4.59506	16.6975	2.53697	19.4563
	TraesCS3A02G343600	2.43739	0.505852	0.527835	2.05865	0.0882545	1.45656
	TraesCS5B02G183800	43.7933	18.9775	23.4859	65.4599	14.7368	44.8555
	TraesCS5A02G185700	30.2726	12.64	23.1957	53.0778	12.273	37.9072
	TraesCS3A02G347500	158.07	30.3103	63.5075	221.646	26.8407	90.3291
	TraesCS5D02G232900	23.7319	28.9106	11.2905	16.0612	2.96427	44.6942
	TraesCS2B02G517400	43.7597	57.8091	22.4705	56.5851	12.939	34.6915
	TraesCS2D02G262100	0.422151	0.103253	0.0362138	0.0506171	0.824435	0.183372
	TraesCS3A02G209800	10.4964	3.62363	3.75811	25.6611	5.43075	14.6774
	TraesCS3D02G212700	1.35055	0.468532	1.03943	9.21215	0.78133	3.67166
	TraesCS7D02G345700	8.60367	23.5939	7.34958	13.2494	3.94123	12.0336
	TraesCS2A02G011000	9.84262	6.0288	8.26837	17.9547	3.68118	8.12267
	TraesCS4A02G162500	1.2176	2.25128	2.10156	2.46243	1.2019	1.51647
	TraesCS3B02G240200	4.88211	1.65151	2.67797	14.2987	3.07913	8.47836
	TraesCS1A02G410500	5.02643	1.28533	4.34394	6.08949	1.46834	7.81741
	TraesCS2D02G489700	33.6275	43.8757	18.1876	45.8857	12.807	30.544
	TraesCS2D02G104700	0.123953	0.0735207	0.0177406	0.383707	0	0.227357
	TraesCS1B02G374900	10.9894	6.58031	6.89676	17.4479	3.49943	6.42639
	TraesCS2A02G433000	47.6754	30.1755	37.9248	56.7348	23.3866	46.1721
	TraesCS5D02G190800	36.3818	28.0256	21.3892	61.961	20.6372	41.636
	TraesCS2A02G270200	38.6331	12.9729	36.7796	36.2873	16.7832	40.9
	TraesCS6B02G175100	158.066	46.0939	73.2039	183.516	52.0214	77.0925
	TraesCS7D02G497800	12.6246	4.67024	2.92832	14.0294	3.01217	6.69135
	TraesCS7B02G012600	1.08827	0.233105	0.642392	2.31328	0.348011	2.22916
	TraesCS3B02G375800	1.87025	0.506429	0.84469	1.16834	0.230476	1.69124
	TraesCS7D02G497400	102.703	32.3493	48.1584	109.983	21.8109	50.4913
	TraesCS3D02G337400	1.23379	0.448096	0.269267	1.00668	0.16365	0.875494
	TraesCS6D02G136200	163.522	78.2198	91.1995	191.936	70.3288	84.3594
	TraesCS6A02G146900	91.4808	30.3428	40.333	106.299	32.9382	41.7453
	TraesCS2A02G261900	0.352535	0.726939	0.411542	0.704522	0.381321	0.0762294
	TraesCS6A02G267500	0.716261	0.177276	0.537618	0.138837	0.0904079	0.72539
	TraesCS3D02G113300	0.131437	0.190506	0.054616	0.0392523	0.0307998	0.625042
NAC	TraesCS3A02G375400	8.75629	3.72122	7.11813	14.3163	1.17476	6.57056
	TraesCS5D02G298600	12.7356	32.5989	8.26922	3.03464	20.1639	11.9555
	TraesCS1B02G192200	0.514244	2.7815	2.95002	0.197759	1.73948	1.73416
	TraesCS3B02G439600	149.692	52.213	48.7107	194.012	50.2473	67.6436
	TraesCS1A02G190100	0.393846	2.22907	1.44018	0.285089	1.25561	1.35485
	TraesCS2B02G343600	4.68256	3.87514	10.9489	1.91236	6.78835	6.36196
	TraesCS2A02G565900	0.075181	0	0	0	0.3738	0.016906
	TraesCS7B02G115400	1.29653	0.592959	0.673258	1.37286	0.309145	0.954658
	TraesCS3D02G367900	9.04592	4.95706	6.56435	11.5702	3.50229	8.03815
	TraesCS5A02G271500	7.08168	3.88246	5.83994	7.64695	3.26594	5.91647
	TraesCS6D02G059300	23.5705	20.0653	6.30962	60.5116	17.2471	14.5466
	TraesCS2B02G118200	0.208953	0.61874	1.47046	0.00704784	0.619571	0.204299
	TraesCS5A02G291200	11.5274	25.1322	9.72998	5.77628	14.6007	11.1278
	TraesCS5B02G271800	9.52212	5.21752	8.94042	10.3124	4.62414	9.14495
	TraesCS2D02G100600	2.27193	2.41946	1.85253	0.69694	1.95967	1.59666
	TraesCS6A02G378600	1.08932	0.22467	0.304646	0.0263257	0.44494	0.399824
	TraesCS2A02G102000	22.2907	36.4529	25.0379	6.17454	43.6832	69.7416
	TraesCS7D02G295100	34.5333	13.3062	35.0932	23.2291	9.4554	26.7524
	TraesCS5B02G480900	351.196	163.958	183.548	430.46	144.031	136.022
	TraesCS7A02G299600	22.7343	8.78818	21.3106	15.1956	6.97907	14.6539
	TraesCS5A02G468300	242.412	116.752	115.406	303.772	90.6085	101.898
	TraesCS2D02G324700	3.41942	2.91518	22.5031	0.696766	6.38257	6.37212
	TraesCS5D02G481200	266.165	152.013	89.1482	316.809	115.923	103.001
	TraesCS2B02G118300	0.142028	0.205847	0.30748	0.114674	0.591034	0.30092
	TraesCS3B02G472800	14.5736	8.21289	22.4683	4.22185	6.47152	16.5405
	TraesCS7A02G464800	0.983875	0.484233	0.582953	0.40724	0.585417	2.12017
	TraesCS2A02G338300	10.6275	3.0595	19.4465	1.4063	10.2953	32.9541
	TraesCS2A02G326500	0.962593	0.345315	0.408529	0.310603	0.492048	1.47554
	TraesCS5D02G059700	7.57012	12.5444	19.7103	4.31127	14.2193	19.0792
	TraesCS3B02G273600	1.37713	1.0944	1.86142	0.160088	0.855878	1.50344
	TraesCS2D02G378800	4.3447	1.10754	14.7419	0.284039	1.54824	6.6621
	TraesCS3A02G245900	2.30396	1.87842	3.16452	0.339867	1.54922	3.37069
	TraesCS3B02G410500	0.121505	0.151849	0.472384	0.0141757	0.188029	0.383086
	TraesCS3D02G245500	0.28294	0.473639	0.648956	0.0897184	0.37756	0.535727
	TraesCS2A02G101900	21.3569	45.1269	46.6993	11.3811	26.2158	56.9145

## Sheet: TableS5-3
TableS5-3 Differentially expressed transcription factors unique to 7182 related to disease resistance
Terms	GeneID	GCK	G36	G72	HCK	H36	H72
AP2	TraesCS3D02G260100	17.3474	1.64622	3.82995	19.8235	7.48999	5.83908
	TraesCS1A02G370700	24.6246	0.143153	22.4914	11.3286	0.219307	7.21458
	TraesCS1D02G376500	15.211	0.058535	5.66639	7.19212	0.20287	2.38644
	TraesCS4D02G298600	95.9024	25.3185	35.2044	59.6947	37.086	25.6677
	TraesCS2A02G514300	19.6516	6.86453	7.50128	10.096	7.29072	6.39044
	TraesCS1D02G376600	23.6163	0.165512	10.5586	10.2878	0.602684	4.54626
	TraesCS1B02G389900	17.3334	0.109396	17.9248	8.03039	0.132942	4.36952
	TraesCS1D02G418900	2.6677	0.481617	7.16573	1.49338	0.452765	1.81583
	TraesCS1B02G389700	18.6722	0.104445	13.3868	8.06393	0.206556	3.29302
	TraesCS5D02G245300	29.9707	0.338041	9.58507	17.1151	0.400037	3.84334
	TraesCS5D02G317100	6.29276	0.341684	1.61103	3.36396	0.800315	1.02424
	TraesCS3D02G039000	17.3096	5.96628	10.6851	18.2399	9.72557	9.58205
	TraesCS1D02G376700	22.0484	0.0530038	15.1817	10.8195	0.380363	5.07531
	TraesCS5B02G312900	7.90454	0.129763	2.00974	2.88739	0.479077	1.51549
	TraesCS6B02G361400	1.00497	0.0106157	2.6343	0.192791	0.0991744	0.99841
	TraesCS4B02G299500	2.10751	0.254357	0.053481	2.03452	1.10697	0.897068
	TraesCS4A02G433200	3.91728	0.0314239	5.31502	1.29872	0.107263	0.812462
	TraesCS5A02G314600	1.04438	0.102687	0.08434	0.924588	0.249969	0.162497
	TraesCS2D02G397100	1.17774	0	0.973884	0.273057	0.00925269	0.288897
	TraesCS7A02G057700	5.0862	0.14049	26.5574	1.91886	0.531328	2.4161
	TraesCS1D02G376800	19.8894	0.189667	19.6617	7.92477	0.138528	5.64287
	TraesCS6B02G268100	8.81341	0.260499	1.80369	2.20499	0.473624	3.91
	TraesCS4B02G268100	2.12146	6.23777	36.0981	3.96821	6.89185	5.69704
	TraesCS2B02G531100	0.630313	0	0	0.569289	0.0124338	0
	TraesCS5A02G238400	14.9809	0.111799	5.48536	11.3674	0.197405	1.91289
	TraesCS5A02G310100	2.75006	0.765756	1.13957	1.73231	2.43404	0.301233
	TraesCS5D02G317400	1.57512	0.203081	0.785294	1.2232	0.4498	0.264609
	TraesCS6D02G309600	1.13086	0.0166252	1.79624	0.0636834	0.0339768	0.53362
	TraesCS6A02G330500	0.83273	0.024999	0.409277	0.304752	0.0159535	0.245891
	TraesCS7A02G057800	0	0.0666486	7.73922	0.0907228	0.203747	0.331199
	TraesCS7D02G052600	0	0.0177894	5.84078	0.0183068	0	0.0970823
	TraesCS6D02G225700	0.168174	0.413433	1.91974	0.114731	0.18679	0.512924
	TraesCS6B02G281000	2.87062	1.89348	0.520832	3.46481	1.99199	2.96334
	TraesCS6A02G243300	13.3891	3.15284	1.22898	13.2551	4.27216	5.41819
	TraesCS4A02G035400	4.35451	9.39628	61.8338	6.7735	8.43618	10.054
	TraesCS2D02G515800	7.16299	10.5338	2.14914	7.55792	12.5831	3.60388
	TraesCS4D02G267500	1.76651	2.95998	26.7216	2.40424	3.8763	3.7415
	TraesCS7D02G052500	0.0812233	0.0347088	6.95064	0.0157237	0.0358172	0.147204
	TraesCS2D02G515900	25.7144	13.2003	8.88328	12.615	10.9556	7.89433
	TraesCS6B02G280800	0.0962628	0.597989	1.33744	0.0692833	0.0940951	0.127036
	TraesCS2B02G542300	21.6176	11.8818	9.99077	13.0498	8.70983	8.63521
	TraesCS1D02G331100	0.395758	0.672179	0.0175246	0.184962	0.244656	0.081331
	TraesCS5A02G311300	0.874738	0.130466	0.0264803	0.565284	0.404705	0.0842491
	TraesCS1B02G195700	0	0	0.488105	0.011736	0.0367844	0.0480078
MYB	TraesCS5D02G128200	0.234303	22.8749	1.49399	0.846504	0.82588	0.486788
	TraesCS3A02G056100	7.37725	17.6741	12.1221	7.6905	14.8824	11.2848
	TraesCS1D02G257700	10.5266	3.96586	5.82501	10.846	6.78695	5.50183
	TraesCS1A02G076200	1.68135	0.106026	0.537104	0.787533	0.557856	1.05357
	TraesCS3B02G125500	3.30787	9.19095	9.64553	2.9184	5.57536	14.5453
	TraesCS3D02G168200	10.3663	25.6955	9.24924	10.78	13.2685	11.555
	TraesCS5D02G335700	3.16996	0.844214	1.65385	1.92286	0.933593	1.21565
	TraesCS2B02G468000	0.677335	0.0473421	0.0381401	0.205348	0.0515315	0.0961563
	TraesCS3B02G246000	1.35023	8.66923	1.5498	2.40216	6.00298	1.14466
	TraesCS3B02G191600	10.4835	22.9014	12.8423	11.1188	13.8202	15.8518
	TraesCS1D02G371800	0	0.507804	0.614835	0.0784837	0	0
	TraesCS6D02G011600	0.997862	3.17981	1.79329	1.50585	2.91531	2.2612
	TraesCS5B02G093000	0.321886	1.64961	1.93654	0.202067	0.9801	1.9591
	TraesCS5A02G329900	2.71734	0.730067	1.10223	2.33269	0.958263	1.32493
	TraesCS6A02G224100	3.8145	0.505306	0.316209	2.30775	1.07019	2.63964
	TraesCS5D02G234800	0.138022	0.794893	0.508352	0.157013	0.630204	0.210715
	TraesCS1D02G078600	0.950843	0.0349401	0.254286	0.399808	0.562789	0.539885
	TraesCS2A02G206400	0.0561164	0.445636	1.04266	0.0855145	0.119118	0.143822
	TraesCS6B02G257300	18.09	2.5394	1.0903	8.40194	3.75224	8.32258
	TraesCS1A02G284000	1.98893	0.547031	0.387011	0.857513	1.63086	1.40097
	TraesCS6D02G249200	1.12159	8.54154	0.717394	0.944847	2.39313	1.06591
	TraesCS6D02G098200	0.232172	0.89189	0.572994	0.678671	0.945998	0.835642
	TraesCS3D02G413700	0.314928	0	0.0679399	0.180229	0.11882	0.335915
	TraesCS6A02G224000	3.65691	0.893416	0.322612	2.46829	1.75589	1.67584
	TraesCS4A02G075200	0.453772	2.41271	1.03075	0.594658	1.96837	1.08359
	TraesCS1D02G371700	0	0.0648712	1.29449	0.00767351	0	0
	TraesCS6D02G211200	4.29595	1.589	0.400634	4.43445	2.36308	4.65026
	TraesCS6D02G211100	2.83715	0.659901	0.225851	2.1677	1.06299	4.32194
	TraesCS6B02G257200	5.8924	1.70912	0.54079	4.36726	2.17683	3.33514
	TraesCS7D02G208000	0.0257554	0.181745	5.1427	0.0154851	0.334404	0.438026
	TraesCS6D02G211400	4.53651	2.80642	0.362131	2.81075	2.81888	3.81585
	TraesCS1D02G371400	0.328055	0.23516	3.14073	0.127098	0.322608	0.526942
	TraesCS5D02G411800	8.25985	8.43267	2.41607	2.78038	5.00205	0.955339
	TraesCS6A02G294000	0.0656233	0.607975	1.77813	0.0635698	0.438776	0.0441707
	TraesCS6B02G257000	5.3275	1.25116	0.548417	6.4158	1.91215	2.24547
	TraesCS7A02G205100	0.0307357	0.0209826	1.47564	0.161122	0.182147	0.0863119
	TraesCS3D02G109100	10.4772	13.0583	33.7675	8.66276	10.3787	26.1808
	TraesCS1B02G383700	0.00800761	0.00815275	0.866366	0.0232818	0.274604	0.0198428
	TraesCS1D02G387100	1.59013	0.936035	0.699783	2.05917	0.974352	3.83351
	TraesCS2D02G209600	0.275155	0.550288	2.33471	0.124797	0.877244	0.409049
	TraesCS7B02G112400	0.0364812	0.119843	1.05161	0.0632701	0.0279031	0.0128796
	TraesCS1B02G383600	0.00810221	0	0.588365	0	0.172249	0.0467311
	TraesCS1A02G218800	62.9496	47.1297	25.2251	45.5637	37.417	39.3315
	TraesCS1D02G220500	26.5062	27.47	11.7617	21.7008	24.6313	21.944
	TraesCS7D02G026800	0.0290275	0.0960985	0.453208	0.0238368	0.0156105	0.0755152
	TraesCS3A02G044700	0.163221	0.775636	0.735247	0.110857	1.402	0.599753
	TraesCS6A02G224200	3.32784	1.23279	0.63489	2.57799	2.06681	2.97361
	TraesCS6B02G257100	3.30468	0.657965	0.448599	2.16812	0.985521	2.8169
	TraesCS1D02G371500	0.0490213	0	0.788663	0.0153267	0.0444666	0.0673314
	TraesCS1B02G383800	0.0217501	0.0257926	0.308407	0	0.0527505	0.0121168
	TraesCS2B02G177900	0	0.0594173	0.509335	0.0106553	0.206916	0.0312383
	TraesCS2A02G100600	0.713068	1.29122	1.74778	0.879902	0.670796	0.728388
WRKY	TraesCS7A02G096300	5.31965	0.443714	0.787028	1.63416	1.00838	2.30293
	TraesCS3D02G281900	5.37244	0.256351	1.06103	2.98974	0.971156	3.5704
	TraesCS4A02G396300	3.94964	0.185756	0.321742	1.219	0.607343	1.5253
	TraesCS3B02G315600	3.23301	0.74641	0.799999	2.56034	1.159	2.03488
	TraesCS5A02G395100	14.3998	4.72444	10.35	7.70431	4.38173	9.15249
	TraesCS1B02G374700	0.363018	3.9378	0.597496	1.19736	1.40458	1.02997
	TraesCS7D02G092600	1.24347	0.0621044	0.0819919	0.383198	0.102787	0.659848
	TraesCS4A02G396400	2.5355	0.437293	0.696859	1.0272	0.916329	1.60431
	TraesCS7D02G092500	4.73798	0.541273	2.39195	0.818691	1.12636	2.97361
	TraesCS5A02G060200	1.4253	3.52313	2.11516	1.60208	2.09706	2.2117
	TraesCS3D02G242500	11.3962	3.51553	12.378	8.49225	5.01173	10.3337
	TraesCS7A02G096500	8.51083	1.39967	1.59569	2.86247	2.34519	4.34439
	TraesCS5A02G146500	1.17288	22.0155	1.74693	0.685456	0.356428	1.37426
	TraesCS3A02G242500	14.8777	6.06222	17.2794	8.80742	6.40329	12.8152
	TraesCS3B02G270500	13.3391	5.07069	12.3185	7.32581	5.99025	10.3507
	TraesCS5A02G059100	2.86027	6.6163	3.98158	3.58397	4.87418	4.18789
	TraesCS1D02G431600	0	0.486107	0.00855338	0.0275769	0.20626	0.0166045
	TraesCS5D02G070700	3.36005	6.94595	5.05987	3.88994	5.61615	4.58728
	TraesCS1A02G358400	7.90459	2.77267	4.21659	10.3331	3.41962	5.385
	TraesCS7A02G343000	0.862588	0.107146	1.0034	0.473236	0.213667	0.598462
	TraesCS5D02G404400	12.8969	3.66029	16.618	8.73676	3.17858	7.96731
	TraesCS3A02G343900	3.31549	0.444107	2.2273	1.67387	0.45138	2.77381
	TraesCS3B02G129900	30.8828	11.4314	2.71893	22.4217	6.95325	13.6732
	TraesCS3D02G113200	6.58406	4.7216	1.29275	5.40306	1.14197	4.8153
	TraesCS3B02G130000	1.74697	1.53785	0.608754	1.25246	0.833639	3.13549
	TraesCS3A02G111200	17.4626	8.10601	2.99761	5.90197	3.67098	9.07998
	TraesCS1D02G122400	3.25073	6.93366	0.744958	2.36087	2.92304	2.76154
	TraesCS5D02G232800	7.01768	7.74173	1.89173	1.96272	0.707941	11.4444
	TraesCS5B02G224100	13.2426	25.5192	3.33617	6.16368	2.84984	17.1309
	TraesCS3A02G280400	0.0536468	0.0902744	0.956955	0.159489	0.0154665	0
	TraesCS1D02G351600	0	0.0341678	0.326557	0.0550673	0.0109175	0.007559
NAC	TraesCS5B02G141900	7.95512	1.87867	4.72679	4.11685	2.48995	7.90095
	TraesCS7D02G302000	4.20982	14.7955	0.659523	2.63145	5.97456	1.19526
	TraesCS5A02G220900	0.0284097	0.545422	0.145934	0.0445501	0.27298	0.00864239
	TraesCS1D02G275500	0.977931	0.173749	0.633707	0.67807	0.53649	1.10076
	TraesCS7A02G318500	4.78083	9.78771	6.05459	6.56269	6.86189	5.81058
	TraesCS5D02G148900	5.98116	1.4123	4.63982	2.70308	1.72423	4.80798
	TraesCS1D02G263800	67.7324	13.7067	71.9374	72.6359	24.3171	58.7767
	TraesCS7B02G219400	4.41439	8.98225	4.43051	5.20967	7.20338	4.45655
	TraesCS6A02G146100	0.557763	0.111347	0.222968	0.376786	0.116116	0.163577
	TraesCS2B02G355600	1.25141	0.100035	0.266153	0.551618	0.467341	1.01418
	TraesCS7A02G208200	1.28178	0.175151	0.83008	1.07515	0.290584	0.888298
	TraesCS2A02G101000	0.149379	0.95013	0.732141	0.170727	0.554075	0.191049
	TraesCS3B02G421300	0.484648	0.0370964	0.158929	0.164979	0.106841	0.202209
	TraesCS7D02G062300	0	0.144631	0.431276	0.0165309	0.0862988	0.0396908
	novel.8844	2.70521	2.6343	0.954396	2.20137	1.06313	0.710028
	TraesCS6D02G390200	14.418	27.9059	31.9582	21.7232	16.9007	18.0549
	TraesCS2A02G566100	3.2529	2.69243	1.05202	3.66931	4.90445	1.37894
	TraesCS7D02G062600	0.0134157	0.00783802	0.963356	0.0075533	0.116619	0.0443834
	TraesCS3A02G438900	3.86533	6.46278	11.0191	4.0915	5.63623	7.69452
	TraesCS4A02G421100	0.079457	0.0266352	0.904938	0.0259648	0.342867	0.129853
