# Supplementary material for: Comparative transcriptome analysis of resistant and susceptible wheat in response to Rhizoctonia cerealis
Source: BMC Plant Biol. 2022 May 10;22:235. doi: 10.1186/s12870-022-03584-y (PMC9087934; doi:10.1186/s12870-022-03584-y)
Supplement: Supplementary file 6 — Additional file 6: Table S6. [file 12870_2022_3584_MOESM6_ESM.xlsx]

## Sheet: Table S6
Table S6 Sequence-specific primers used for qRT-PCR
Gene accession	Forward primer (5’-3‘)	Reverse primer (5’-3’)	Annotion
TraesCS1B02G022300	TGATGTCGATTCCTTGCCCC	CACCAGGGTTCCCCATGAAA	Protein kinase-like domain
TraesCS1D02G017800	CCCGCTTGTAGACCCTTGTT	CCATCGGTAAAGACCTGGCA	Protein kinase-like domain
TraesCS1D02G017700	AGCTTCGGCGTCATATCCAG	GGATCAGCGTTCCTTCTCCC	Protein kinase-like domain
TraesCS6A02G382400	TCGGTTTCGTCACCTATGGC	TAAAACCGCCTTTGCTCCCT	RNA recognition motif domain
TraesCS4D02G267900	GCATCGTTCTTCGGTTTGTCC	TCCTCCAACGCCAATGTTTG	Small GTPase superfamily
TraesCS6D02G018500	TCAAATCAAGGCCGCAAACG	ACCGGAGTTGGAACATACCT	Chalcone/stilbene synthase, N-terminal
TraesCS7B02G233400	GTGAACGAGCTCTGCGACTT	GAAAGCCATTTACGACGCTCC	VQ
TraesCS7D02G329300	CAGCATCGTCAACGGCTTTC	GGAAGACGACACACTTCGCT	VQ
TraesCS6D02G367300	TTTATTTGCGCCGACAGGGT	AGCCGAAATGTGCAAGGACT	SWEET sugar transporter
TraesCS2A02G156100	TCGGTTTCGTCACCTATGGC	TAAAACCGCCTTTGCTCCCT	NADP-dependent glyceraldehyde-3-phosphate dehydrogenase
actin	CTCCCTCACAACAACCGC	TACCAGGAACTTCCATACCAAC	actin
